# Supplementary material for: Transcriptional Analysis of Hair Follicle-Derived Keratinocytes from Donors with Atopic Dermatitis Reveals Enhanced Induction of IL32 Gene by IFN-γ
Source: Int J Mol Sci. 2013 Feb 5;14(2):3215–27. doi: 10.3390/ijms14023215 (PMC3588040; doi:10.3390/ijms14023215)
Supplement: Supplementary File 2 — Supplementary Table (XLS, 283 KB) [file ijms-14-03215-s002.xls]

## Sheet: Table S1
Table S1 Genes highly expressed in hair follicle-derived keratinocytes (FDKs) and neonatal foreskin-derived epidermal keratinocytes (NHEKs)
Gene		Relative Intensity to ACTB signal (ACTB = 100)
		FDKs			NHEKs
		Avg	SD		Avg	SD
Cytokeratin
	KRT1	6.55225	4.24899		11.8247	14.1167
	KRT2	2.54528	2.05301		2.77623	1.31584
	KRT3	1.00905	0.930076		0.215568	0.208993
	KRT5	642.504	281.307		419.075	102.116
	KRT6A	1280.19	455.242		797.094	127.857
	KRT6B	519.984	344.491		230.296	296.54
	KRT8	13.4066	6.34604		23.8414	16.7158
	KRT9	3.82892	2.06056		2.24119	0.550157
	KRT10	14.7259	8.05427		24.4135	19.9301
	KRT14	732.311	326.717		450.953	123.931
	KRT15	11.8295	6.50377		20.0165	17.4133
	KRT16	310.066	97.4713		266.055	19.4354
	KRT18	127.158	86.4004		136.619	133.517
	KRT19	13.1811	10.17		21.9551	18.5864
Desmosomal protein
	DSP	207.4	195.1		141.6	110.6
	DST	39.1144	23.6792		16.2565	9.6347
	DSG1	3.03449	2.3266		6.32951	10.5233
	DSG3	178.3	126.8		102.6	65.1
Integrin
	ITGA2	35.0978	28.4841		15.851	25.18
	ITGA3	118.167	100.563		36.7014	14.3727
	ITGA4	7.13706	4.97097		2.30148	1.61516
	ITGA5	118.201	104.248		23.4673	13.7069
	ITGA6	210.738	154.499		82.4157	35.8347
	ITGAE	7.36838	7.22363		4.21978	3.63228
	ITGAV	84.8489	71.4208		7.87828	6.06611
	ITGB1	720.444	292.175		218.173	118.133
	ITGB2	3.68162	3.42154		1.28762	0.594079
	ITGB3	1.64865	1.48566		0.355933	0.533685
	ITGB4	52.4378	40.1893		17.913	11.6109
	ITGB5	30.945	14.0382		14.695	5.61479
	ITGB6	33.9782	19.4213		7.25177	4.10777
Extracellular matrix
	LAMA3	684.433	466.229		252.389	228.768
	LAMB3	1247.9	673.366		515.207	324.363
	LAMC2	991.624	435.933		527.618	154.576
	FN1	1172.85	581.827		206.392	120.654
Small proline-rich protein
	SPRR1B	210.638	225.544		190.559	98.8345
	SPRR3	25.9289	47.2287		5.06227	3.07471
Calcium binding protein
	S100A3	6.96411	3.44751		11.9266	9.10623
	S100A8	150.967	145.132		117.947	150.643
	S100A9	100.428	135.538		85.8234	112.691
	S100A11	228.418	169.276		351.439	227.19
Annexin
	ANXA1	85.8629	59.3618		95.5226	66.9525
	ANXA2	641.982	248.447		957.852	500.643
	ANXA3	64.883	44.8227		62.8473	42.1958
	ANXA11	60	32.6		40	6.96866
Proteinase inhibitors
	CSTA	101.372	52.0245		78.1886	47.4369
	CSTB	64.8784	57.5118		59.9188	47.02
	SERPINB5	148.575	74.5422		185.147	122.719
	SERPINE1	139.6	119		51	58.6
	SERPINE2	81.3385	36.2431		157.241	118.471
The eleven spots of the signal intensities for ACTB were averaged and scaled to 100. The expression level of each gene in each microarray is calculated as the relative intensity to ACTB. The average expression level of each gene of 18 FDKs or 6 NHEKs, respectively, is shown with the standard deviation.

## Sheet: Table S2
Table S2 Differentially expressed genes between FDKs and NHEKs by comparison analysis with p < 0.05
For comparative studies of gene expression between FDKs and NHEKs, a permutation test was performed (number of permutations: 10000) and 1766 probes with p < 0.05 were extracted. In this table, 906 probes having differential expression (≥1.5-fold upregulated or downregulated) were listed.
Fold change is used to compare the expression of genes between FDKs and NHEKs ; if the fold change is positive or negative, the gene expression was higher or lower in AD-FDKs than in Non-AD-FDKs, respectively.
Probe ID	p value	regulation	Fold change	Log2 Fold change	Symbol	Entrez gene ID	GeneName
18856	0.0008	up	10.5958	3.40543			similar to hypothetical protein FLJ20958 (LOC285177)
28842	0.0007	down	-9.83534	-3.29797	DKK1	22943	dickkopf 1 homolog (Xenopus laevis)
19049	0.0002	up	8.37151	3.06549	PLOD2	5352	procollagen-lysine, 2-oxoglutarate 5-dioxygenase 2
21121	0.0001	up	7.77028	2.95797	CXCL1	2919	chemokine (C-X-C motif) ligand 1 (melanoma growth stimulating activity, alpha)
25900	0.0001	up	7.74046	2.95242	SPOCK1	6695	sparc/osteonectin, cwcv and kazal-like domains proteoglycan (testican) 1
28484	0.0004	up	6.73772	2.75226	TBX1	6899	T-box 1
24142	0.001	up	6.59781	2.72199	ICAM1	3383	intercellular adhesion molecule 1
28956	0.0001	down	-6.28986	-2.65303	IFIT1	3434	interferon-induced protein with tetratricopeptide repeats 1
20950	0.0002	up	6.10286	2.60949	CSF2	1437	colony stimulating factor 2 (granulocyte-macrophage)
26746	0.0003	up	5.93033	2.56811	LTBP1	4052	latent transforming growth factor beta binding protein 1
10388	0.0021	down	-5.79549	-2.53493	DEFB1	1672	defensin, beta 1
26292	0.0001	down	-5.79073	-2.53374	UPK1B	7348	uroplakin 1B
26025	0.0001	up	5.66517	2.50212	CDH11	1009	cadherin 11, type 2, OB-cadherin (osteoblast)
13377	0.0006	up	5.6474	2.49759	LOXL2	4017	lysyl oxidase-like 2
27610	0.0065	up	5.41251	2.4363	SYNM	23336	synemin, intermediate filament protein
26828	0.0001	down	-5.40639	-2.43467	HOXA9	3205	homeobox A9
17549	0.0001	up	5.39461	2.43152	LPXN	9404	leupaxin
24100	0.0002	up	5.28928	2.40307	C7orf10	79783	chromosome 7 open reading frame 10
27718	0.0002	down	-5.1012	-2.35084			LOC283120 (LOC283120)
26743	0.0007	up	4.67392	2.22463	KAL1	3730	Kallmann syndrome 1 sequence
10650	0.0009	down	-4.31104	-2.10804	IFI44L	10964	interferon-induced protein 44-like
20965	0.0002	up	4.30084	2.10462	CSPG4	1464	chondroitin sulfate proteoglycan 4
28145	0.0001	up	4.20938	2.07361	TNC	3371	tenascin C
29037	0.0004	up	3.97762	1.9919	ITGAV	3685	integrin, alpha V
20415	0.0017	up	3.96581	1.98762	SPOCD1	90853	SPOC domain containing 1
28426	0.0004	down	-3.90027	-1.96357	MPZL2	10205	myelin protein zero-like 2
29077	0.0026	up	3.8518	1.94553	ADAMTS1	9510	ADAM metallopeptidase with thrombospondin type 1 motif, 1
21798	0.0011	up	3.82823	1.93668	IL24	11009	interleukin 24
15146	0.0002	up	3.74175	1.90371	COL5A2	1290	collagen, type V, alpha 2
24905	0.0031	up	3.72622	1.89771	GAA	2548	glucosidase, alpha; acid
13564	0.0003	up	3.61175	1.8527	VCAN	1462	versican
28430	0.0002	down	-3.56505	-1.83392	HMMR	3161	hyaluronan-mediated motility receptor (RHAMM)
23558	0.0001	up	3.48251	1.80013	SRPX	8406	sushi-repeat containing protein, X-linked
26694	0.0206	up	3.47819	1.79834	GUCY1A3	2982	guanylate cyclase 1, soluble, alpha 3
17071	0.0312	up	3.42792	1.77733	PIK3IP1	113791	phosphoinositide-3-kinase interacting protein 1
12466	0.0001	up	3.40418	1.76731	CTSB	1508	cathepsin B
10320	0.0016	down	-3.39601	-1.76384	IFI44	10561	interferon-induced protein 44
22064	0.0129	down	-3.39212	-1.76219	HOPX	84525	HOP homeobox
13088	0.0181	up	3.37813	1.75623	NNMT	4837	nicotinamide N-methyltransferase
28314	0.0055	up	3.36129	1.74902	AEBP1	165	AE binding protein 1
18376	0.0009	up	3.34079	1.74019	FADS3	3995	fatty acid desaturase 3
28077	0.0411	up	3.33311	1.73687	AFP	174	alpha-fetoprotein
25784	0.0001	down	-3.3293	-1.73522	IGFBP2	3485	insulin-like growth factor binding protein 2, 36kDa
27420	0.0074	down	-3.32457	-1.73317	SLPI	6590	secretory leukocyte peptidase inhibitor
16160	0.0005	down	-3.30499	-1.72465	RRM2	6241	ribonucleotide reductase M2
25048	0.0009	up	3.29685	1.72109	GPC4	2239	glypican 4
13418	0.0007	up	3.2673	1.7081	PFKFB4	5210	6-phosphofructo-2-kinase/fructose-2,6-biphosphatase 4
27090	0.0002	up	3.24705	1.69913	C3	718	complement component 3
26274	0.0143	down	-3.21455	-1.68461	TXNIP	10628	thioredoxin interacting protein
28169	0.0001	down	-3.20424	-1.67998	CCNA2	890	cyclin A2
24149	0.0001	up	3.20221	1.67907	TNFAIP3	7128	tumor necrosis factor, alpha-induced protein 3
24545	0.0013	up	3.14886	1.65483	IL32	9235	interleukin 32
27402	0.0001	up	3.09845	1.63155	ODZ2	57451	odz, odd Oz/ten-m homolog 2 (Drosophila)
11422	0.0077	down	-3.02572	-1.59728	MAL2	114569	mal, T-cell differentiation protein 2 (gene/pseudogene)
28599	0.0002	up	3.02289	1.59593	PNLIPRP3	119548	pancreatic lipase-related protein 3
17449	0.003	down	-3.00477	-1.58725	AQP3	360	aquaporin 3 (Gill blood group)
23603	0.0079	up	2.96507	1.56806	C12orf54	121273	chromosome 12 open reading frame 54
14590	0.0042	down	-2.95291	-1.56214	METTL7A	25840	methyltransferase like 7A
20924	0.0328	up	2.9397	1.55567	CXCL14	9547	chemokine (C-X-C motif) ligand 14
13848	0.0023	up	2.9355	1.55361	SAT1	6303	spermidine/spermine N1-acetyltransferase 1
11954	0.0008	down	-2.93535	-1.55353	CDKN3	1033	cyclin-dependent kinase inhibitor 3
16920	0.0029	up	2.93521	1.55346	COL8A2	1296	collagen, type VIII, alpha 2
26578	0.0011	up	2.93335	1.55255	TGFBI	7045	transforming growth factor, beta-induced, 68kDa
20902	0.0004	down	-2.91601	-1.54399	MALL	7851	mal, T-cell differentiation protein-like
28643	0.0002	up	2.90914	1.54059	APOE	348	apolipoprotein E
28686	0.0003	up	2.89991	1.53601	STBD1	8987	starch binding domain 1
18358	0.0003	up	2.88919	1.53066	P4HA2	8974	prolyl 4-hydroxylase, alpha polypeptide II
23289	0.0006	up	2.87799	1.52506	COL6A1	1291	collagen, type VI, alpha 1
17370	0.0003	down	-2.86266	-1.51736	DEPDC1	55635	DEP domain containing 1
28410	0.0003	down	-2.85879	-1.5154	CDK1	983	cyclin-dependent kinase 1
22658	0.0406	up	2.83851	1.50513	DAAM2	23500	dishevelled associated activator of morphogenesis 2
25666	0.0002	down	-2.82467	-1.49808	FGFBP1	9982	fibroblast growth factor binding protein 1
28884	0.0029	down	-2.81557	-1.49343	RGS2	5997	regulator of G-protein signaling 2, 24kDa
14174	0.0024	up	2.81201	1.4916	FAP	2191	fibroblast activation protein, alpha
22570	0.0383	down	-2.79441	-1.48255	KRT1	3848	keratin 1
14922	0.0126	down	-2.79273	-1.48168			similar to Epigen protein (LOC255324)
28486	0.0001	down	-2.77582	-1.47291	IFI6	2537	interferon, alpha-inducible protein 6
25899	0.005	up	2.75627	1.46272	JPH4	84502	junctophilin 4
21983	0.0352	up	2.75441	1.46174	STC1	6781	stanniocalcin 1
24990	0.0002	up	2.74409	1.45633	MMP9	4318	matrix metallopeptidase 9 (gelatinase B, 92kDa gelatinase, 92kDa type IV collagenase)
25650	0.0285	up	2.74099	1.4547	PODXL	5420	podocalyxin-like
10541	0.0002	up	2.72136	1.44433	KANK4	163782	KN motif and ankyrin repeat domains 4
28720	0.003	down	-2.71512	-1.44102	MRPS18C	51023	mitochondrial ribosomal protein S18C
21171	0.0304	up	2.71261	1.43968	CXCL2	2920	chemokine (C-X-C motif) ligand 2
18290	0.0267	down	-2.70141	-1.43371	SLIRP	81892	SRA stem-loop interacting RNA binding protein
20996	0.0008	up	2.69849	1.43215	TNF	7124	tumor necrosis factor
20636	0.0014	up	2.6647	1.41397	AMIGO2	347902	adhesion molecule with Ig-like domain 2
24437	0.0006	down	-2.66323	-1.41318	OAS1	4938	2'-5'-oligoadenylate synthetase 1, 40/46kDa
25646	0.0001	up	2.66303	1.41307	MRC2	9902	mannose receptor, C type 2
25654	0.0001	down	-2.66104	-1.41199	LY6E	4061	lymphocyte antigen 6 complex, locus E
13643	0.0364	up	2.66018	1.41152	LAMA1	284217	laminin, alpha 1
28786	0.0178	up	2.63887	1.39992	VIM	7431	vimentin
16994	0.0422	up	2.62932	1.39469	LAMB3	3914	laminin, beta 3
21888	0.0007	up	2.60689	1.38233	PXDN	7837	peroxidasin homolog (Drosophila)
17488	0.0002	up	2.60628	1.38199	IL36G	56300	interleukin 36, gamma
22516	0.0197	up	2.59604	1.37631	SLC12A7	10723	solute carrier family 12 (potassium/chloride transporters), member 7
13416	0.0001	up	2.57988	1.3673	CLMP	79827	CXADR-like membrane protein
10522	0.0064	up	2.57265	1.36326	POU2F2	5452	POU class 2 homeobox 2
14568	0.0006	down	-2.56911	-1.36127	SMAD5	4090	SMAD family member 5
17131	0.0084	up	2.56231	1.35745	TMEM200A	114801	transmembrane protein 200A
25793	0.0001	down	-2.54611	-1.34829	DNAJC15	29103	DnaJ (Hsp40) homolog, subfamily C, member 15
27039	0.0066	down	-2.54314	-1.34661	TMEM97	27346	transmembrane protein 97
16793	0.0041	up	2.54041	1.34506	CLCA2	9635	chloride channel accessory 2
10980	0.0003	up	2.517	1.33171	SLC4A7	9497	solute carrier family 4, sodium bicarbonate cotransporter, member 7
25137	0.0338	up	2.51562	1.33091	SLCO2A1	6578	solute carrier organic anion transporter family, member 2A1
21804	0.0003	up	2.50787	1.32646	IL8	3576	interleukin 8
20106	0.0003	down	-2.49806	-1.32081	ZNF185	7739	zinc finger protein 185 (LIM domain)
11508	0.0013	down	-2.48748	-1.31469	CEP55	55165	centrosomal protein 55kDa
11842	0.0001	down	-2.48285	-1.312	NR2F2	7026	nuclear receptor subfamily 2, group F, member 2
29264	0.0473	up	2.47385	1.30676	SLC1A2	6506	solute carrier family 1 (glial high affinity glutamate transporter), member 2
21732	0.0001	up	2.47344	1.30652			DKFZP564G202 protein (DKFZP564G202)
24126	0.0005	up	2.46566	1.30198	ITGA5	3678	integrin, alpha 5 (fibronectin receptor, alpha polypeptide)
21004	0.0229	up	2.46401	1.30101	COL7A1	1294	collagen, type VII, alpha 1
21894	0.0038	down	-2.45907	-1.29812	CYBRD1	79901	cytochrome b reductase 1
19098	0.0183	down	-2.44394	-1.28921	CWH43	80157	cell wall biogenesis 43 C-terminal homolog (S. cerevisiae)
23433	0.0005	up	2.43046	1.28123	LBH	81606	limb bud and heart development homolog (mouse)
27841	0.0003	down	-2.42924	-1.28051	TRIM38	10475	tripartite motif containing 38
22305	0.0023	up	2.42408	1.27744	SLC15A3	51296	solute carrier family 15, member 3
18005	0.0006	up	2.42275	1.27664	HAS3	3038	hyaluronan synthase 3
18304	0.0001	down	-2.41872	-1.27425	FKBP5	2289	FK506 binding protein 5
10101	0.0033	up	2.41523	1.27216	ITGB1	3688	integrin, beta 1 (fibronectin receptor, beta polypeptide, antigen CD29 includes MDF2, MSK12)
24694	0.001	up	2.4145	1.27172	SELM	140606	selenoprotein M
28049	0.0043	down	-2.40623	-1.26678	RPS4Y1	6192	ribosomal protein S4, Y-linked 1
27087	0.0133	down	-2.40344	-1.2651	CENPK	64105	centromere protein K
18985	0.0007	up	2.40256	1.26457	SLC1A4	6509	solute carrier family 1 (glutamate/neutral amino acid transporter), member 4
27604	0.0149	up	2.40184	1.26414	PPAP2A	8611	phosphatidic acid phosphatase type 2A
12469	0.0028	down	-2.3981	-1.26189	MEST	4232	mesoderm specific transcript homolog (mouse)
29305	0.0009	up	2.3855	1.25429	SLC4A3	6508	solute carrier family 4, anion exchanger, member 3
28074	0.0001	down	-2.38242	-1.25243	GMNN	51053	geminin, DNA replication inhibitor
14313	0.0005	up	2.37262	1.24648	SPHK1	8877	sphingosine kinase 1
11997	0.0008	down	-2.35614	-1.23642	EMP1	2012	epithelial membrane protein 1
28144	0.0002	down	-2.33854	-1.22561	CCNB1	891	cyclin B1
26583	0.0025	up	2.33174	1.22141	TNFSF10	8743	tumor necrosis factor (ligand) superfamily, member 10
10389	0.0007	up	2.3285	1.2194	PLCD4	84812	phospholipase C, delta 4
24090	0.039	up	2.30326	1.20368	IL6	3569	interleukin 6 (interferon, beta 2)
11801	0.001	down	-2.30285	-1.20342	TOP2A	7153	topoisomerase (DNA) II alpha 170kDa
25912	0.0003	down	-2.29154	-1.19632	DLGAP5	9787	discs, large (Drosophila) homolog-associated protein 5
25769	0.0163	up	2.28805	1.19412	LRRC17	10234	leucine rich repeat containing 17
14275	0.0004	up	2.28777	1.19394	SH2D2A	9047	SH2 domain containing 2A
28780	0.0062	down	-2.28455	-1.19191	KRT10	3858	keratin 10
23575	0.0275	up	2.28273	1.19076			phosphoenolpyruvate carboxykinase 1 (soluble) (PCK1)
28217	0.003	down	-2.27984	-1.18893	LSM3	27258	LSM3 homolog, U6 small nuclear RNA associated (S. cerevisiae)
22075	0.0004	up	2.27906	1.18844	TMC6	11322	transmembrane channel-like 6
22109	0.0269	up	2.27899	1.18839	THY1	7070	Thy-1 cell surface antigen
24304	0.0038	up	2.27705	1.18717	INHBA	3624	inhibin, beta A
21339	0.0007	up	2.27381	1.18511	PCDHGC3	5098	protocadherin gamma subfamily C, 3
20778	0.0006	up	2.2715	1.18364	AKAP3	10566	A kinase (PRKA) anchor protein 3
27224	0.0234	up	2.26447	1.17917	RAB8B	51762	RAB8B, member RAS oncogene family
23380	0.0067	up	2.26319	1.17836	FLT4	2324	fms-related tyrosine kinase 4
17788	0.0107	up	2.26011	1.17639	FLRT2	23768	fibronectin leucine rich transmembrane protein 2
26655	0.0195	down	-2.2579	-1.17498	PLBD1	79887	phospholipase B domain containing 1
23110	0.0012	down	-2.25399	-1.17248	ECI2	10455	enoyl-CoA delta isomerase 2
24972	0.0032	down	-2.24981	-1.16981	MST1R	4486	macrophage stimulating 1 receptor (c-met-related tyrosine kinase)
23712	0.0008	up	2.24765	1.16842	TMEM132A	54972	transmembrane protein 132A
27422	0.0006	up	2.24455	1.16643	ALDH1A3	220	aldehyde dehydrogenase 1 family, member A3
21338	0.017	up	2.24335	1.16565	DYNLRB2	83657	dynein, light chain, roadblock-type 2
26115	0.0026	up	2.23964	1.16326	MATN2	4147	matrilin 2
28056	0.0001	up	2.23065	1.15747	HSF2BP	11077	heat shock transcription factor 2 binding protein
24325	0.0007	down	-2.22814	-1.15584	PEG10	23089	paternally expressed 10
28264	0.0002	down	-2.20304	-1.1395	BUB1	699	budding uninhibited by benzimidazoles 1 homolog (yeast)
28456	0.003	down	-2.19759	-1.13592	VAV3	10451	vav 3 guanine nucleotide exchange factor
23635	0.0029	up	2.19734	1.13576	WNT5B	81029	wingless-type MMTV integration site family, member 5B
23502	0.0004	up	2.18884	1.13017	MTSS1	9788	metastasis suppressor 1
26069	0.0001	up	2.18806	1.12965	PGM2L1	283209	phosphoglucomutase 2-like 1
22661	0.0371	up	2.18688	1.12888			hypothetical protein GL012 (GL012)
22929	0.0098	down	-2.18528	-1.12782	SIAE	54414	sialic acid acetylesterase
29225	0.0427	up	2.18271	1.12612			LOC285919 (LOC285919)
16195	0.0019	up	2.18126	1.12516	MXRA5	25878	matrix-remodelling associated 5
20912	0.0044	up	2.17633	1.1219	APP	351	amyloid beta (A4) precursor protein
13036	0.0045	down	-2.17251	-1.11936	SCARA3	51435	scavenger receptor class A, member 3
14753	0.0431	down	-2.17209	-1.11908	NCOA7	135112	nuclear receptor coactivator 7
24593	0.0107	down	-2.17001	-1.1177	C8orf59	401466	chromosome 8 open reading frame 59
12339	0.0013	up	2.16689	1.11562	ZNF503	84858	zinc finger protein 503
21265	0.0031	up	2.1572	1.10916	BMP1	649	bone morphogenetic protein 1
22091	0.0008	up	2.15718	1.10914	ITM2A	9452	integral membrane protein 2A
27418	0.0002	down	-2.15517	-1.1078	FBN2	2201	fibrillin 2
28132	0.0046	up	2.15381	1.10689	ITGA4	3676	integrin, alpha 4 (antigen CD49D, alpha 4 subunit of VLA-4 receptor)
12873	0.0028	up	2.15272	1.10616	AHNAK2	113146	AHNAK nucleoprotein 2
11115	0.0391	down	-2.15239	-1.10594	SEP15	9403	15 kDa selenoprotein
23439	0.0035	up	2.15007	1.10438	MLF1IP	79682	MLF1 interacting protein
19410	0.0037	down	-2.14363	-1.10006	KIF20A	10112	kinesin family member 20A
17019	0.0187	up	2.14313	1.09972	PTPRG	5793	protein tyrosine phosphatase, receptor type, G
16681	0.0081	up	2.14142	1.09857	SPSB1	80176	splA/ryanodine receptor domain and SOCS box containing 1
25907	0.0024	down	-2.13772	-1.09607	PLAC1	10761	placenta-specific 1
19003	0.0005	down	-2.13755	-1.09596	NPC2	10577	Niemann-Pick disease, type C2
21543	0.0002	up	2.13753	1.09594	KCNA3	3738	potassium voltage-gated channel, shaker-related subfamily, member 3
17784	0.0053	up	2.13591	1.09485	ANPEP	290	alanyl (membrane) aminopeptidase
17229	0.0012	down	-2.13502	-1.09425	PIGP	51227	phosphatidylinositol glycan anchor biosynthesis, class P
15389	0.0016	down	-2.13208	-1.09226	PARP9	83666	poly (ADP-ribose) polymerase family, member 9
22582	0.0251	up	2.12995	1.09082	THBS2	7058	thrombospondin 2
20741	0.0025	up	2.12123	1.0849	TPCN1	53373	two pore segment channel 1
20261	0.0001	down	-2.11577	-1.08118	CCNB2	9133	cyclin B2
24895	0.012	up	2.10782	1.07575	CNTNAP1	8506	contactin associated protein 1
24088	0.0341	up	2.10523	1.07398	FILIP1L	11259	filamin A interacting protein 1-like
18096	0.0075	down	-2.10522	-1.07397	ACAA2	10449	acetyl-CoA acyltransferase 2
29228	0.0022	down	-2.10279	-1.07231	VWA1	64856	von Willebrand factor A domain containing 1
28871	0.0448	up	2.10083	1.07096	DHRS3	9249	dehydrogenase/reductase (SDR family) member 3
29234	0.0018	up	2.09345	1.06588	PLOD3	8985	procollagen-lysine, 2-oxoglutarate 5-dioxygenase 3
11859	0.001	up	2.09035	1.06374	SLC2A6	11182	solute carrier family 2 (facilitated glucose transporter), member 6
10108	0.014	up	2.08538	1.06031	ADARB1	104	adenosine deaminase, RNA-specific, B1
18945	0.0063	down	-2.0844	-1.05963	SLFN11	91607	schlafen family member 11
20297	0.0117	down	-2.08138	-1.05754	CREG1	8804	cellular repressor of E1A-stimulated genes 1
22687	0.0005	down	-2.07941	-1.05618	ARV1	64801	ARV1 homolog (S. cerevisiae)
28140	0.0001	down	-2.07921	-1.05603	IL18	3606	interleukin 18 (interferon-gamma-inducing factor)
12350	0.0008	up	2.07816	1.05531	SZT2	149469	seizure threshold 2 homolog (mouse)
23691	0.0032	down	-2.07509	-1.05317	ZNF57	126295	zinc finger protein 57
18671	0.0008	up	2.07449	1.05276	FOXE1	2304	forkhead box E1 (thyroid transcription factor 2)
17884	0.0089	up	2.0744	1.05269	SLC39A6	25800	solute carrier family 39 (zinc transporter), member 6
15046	0.0001	down	-2.0709	-1.05026	IFIH1	64135	interferon induced with helicase C domain 1
28621	0.0045	up	2.07007	1.04968			DKFZP434C128 protein (DKFZP434C128)
26476	0.0002	up	2.06927	1.04912	SLC39A10	57181	solute carrier family 39 (zinc transporter), member 10
18176	0.0038	down	-2.06745	-1.04785	FAM96A	84191	family with sequence similarity 96, member A
25920	0.0046	down	-2.06649	-1.04718	TPD52	7163	tumor protein D52
21681	0.0009	up	2.0615	1.0437	PCDHB5	26167	protocadherin beta 5
20678	0.0057	up	2.0595	1.0423	ELL2	22936	elongation factor, RNA polymerase II, 2
17354	0.0033	down	-2.0564	-1.04012	C8orf40	114926	chromosome 8 open reading frame 40
13599	0.0014	up	2.0558	1.0397	BPGM	669	2,3-bisphosphoglycerate mutase
10775	0.011	down	-2.0555	-1.03949	C10orf68	79741	chromosome 10 open reading frame 68
25027	0.0028	down	-2.04504	-1.03213	SMC4	10051	structural maintenance of chromosomes 4
23300	0.0105	down	-2.04281	-1.03056	TNFRSF21	27242	tumor necrosis factor receptor superfamily, member 21
17208	0.0001	down	-2.04276	-1.03052	RAD51	5888	RAD51 homolog (S. cerevisiae)
18890	0.0014	down	-2.04158	-1.02968	TMEM194A	23306	transmembrane protein 194A
24164	0.0049	down	-2.03997	-1.02855	MGST2	4258	microsomal glutathione S-transferase 2
25794	0.0002	down	-2.03917	-1.02798	HMGB1	3146	high mobility group box 1
11069	0.0003	down	-2.03886	-1.02776	SFRP1	6422	secreted frizzled-related protein 1
25052	0.0246	up	2.03656	1.02613	ANO1	55107	anoctamin 1, calcium activated chloride channel
15434	0.0011	up	2.03601	1.02574	AARSD1	80755	alanyl-tRNA synthetase domain containing 1
23163	0.015	down	-2.03553	-1.0254	LLPH	84298	LLP homolog, long-term synaptic facilitation (Aplysia)
12240	0.0013	down	-2.03424	-1.02449	TRIM59	286827	tripartite motif containing 59
11310	0.005	up	2.03392	1.02426	HMGB3	3149	high mobility group box 3
24854	0.005	up	2.03389	1.02424	TPST1	8460	tyrosylprotein sulfotransferase 1
10229	0.0003	down	-2.02926	-1.02095	OIP5	11339	Opa interacting protein 5
21721	0.0017	up	2.02556	1.01832	KIF3C	3797	kinesin family member 3C
25467	0.0026	down	-2.02341	-1.01679	DESI2	51029	desumoylating isopeptidase 2
27476	0.0217	up	2.02213	1.01587	RHOJ	57381	ras homolog family member J
18185	0.0001	up	2.02172	1.01559	GCLM	2730	glutamate-cysteine ligase, modifier subunit
12807	0.0024	down	-2.0199	-1.01429	GINS2	51659	GINS complex subunit 2 (Psf2 homolog)
17212	0.0324	up	2.01939	1.01392	VCL	7414	vinculin
18567	0.001	down	-2.01685	-1.0121	DTL	51514	denticleless E3 ubiquitin protein ligase homolog (Drosophila)
22046	0.0306	up	2.01605	1.01153	C1QTNF1	114897	C1q and tumor necrosis factor related protein 1
18830	0.0009	up	2.01177	1.00847	CALD1	800	caldesmon 1
22436	0.003	down	-2.01168	-1.0084	TGFA	7039	transforming growth factor, alpha
28118	0.0002	up	2.00953	1.00686	CXCL3	2921	chemokine (C-X-C motif) ligand 3
24474	0.0158	down	-2.00628	-1.00452	TYW1	55253	tRNA-yW synthesizing protein 1 homolog (S. cerevisiae)
21810	0.0016	down	-2.0058	-1.00418	MX1	4599	myxovirus (influenza virus) resistance 1, interferon-inducible protein p78 (mouse)
20769	0.0089	up	2.00471	1.0034	ASAH2	56624	N-acylsphingosine amidohydrolase (non-lysosomal ceramidase) 2
13899	0.0012	down	-1.99999	-0.999993	NDUFA12	55967	NADH dehydrogenase (ubiquinone) 1 alpha subcomplex, 12
19177	0.01	down	-1.99821	-0.998706	BUB1B	701	budding uninhibited by benzimidazoles 1 homolog beta (yeast)
21938	0.0018	down	-1.99581	-0.996974			hypothetical protein LOC253981 (LOC253981)
25260	0.0014	down	-1.99543	-0.996702	STAT1	6772	signal transducer and activator of transcription 1, 91kDa
24490	0.0341	down	-1.99192	-0.994161	ALDH16A1	126133	aldehyde dehydrogenase 16 family, member A1
11873	0.0047	down	-1.99144	-0.993812	ACSL1	2180	acyl-CoA synthetase long-chain family member 1
27914	0.0048	down	-1.98809	-0.991386	SPA17	53340	sperm autoantigenic protein 17
12701	0.0096	up	1.98807	0.991369	DYSF	8291	dysferlin, limb girdle muscular dystrophy 2B (autosomal recessive)
23619	0.0178	up	1.98781	0.991178	IFFO1	25900	intermediate filament family orphan 1
23472	0.0203	down	-1.98394	-0.988369	LPHN2	23266	latrophilin 2
29237	0.0072	up	1.98091	0.986161	ACY3	91703	aspartoacylase (aminocyclase) 3
24893	0.0007	down	-1.98032	-0.98573	SDHD	6392	succinate dehydrogenase complex, subunit D, integral membrane protein
26228	0.0425	down	-1.98005	-0.98554	PTCRA	171558	pre T-cell antigen receptor alpha
24702	0.0068	up	1.97572	0.98238	ACO1	48	aconitase 1, soluble
16372	0.0394	down	-1.9737	-0.980905	RPS27A	6233	ribosomal protein S27a
25506	0.0015	up	1.97284	0.980274	KIF26B	55083	kinesin family member 26B
21905	0.0008	down	-1.97224	-0.979833	MRPS10	55173	mitochondrial ribosomal protein S10
15538	0.0017	up	1.97109	0.978996	HSPA5	3309	heat shock 70kDa protein 5 (glucose-regulated protein, 78kDa)
23121	0.0313	up	1.97048	0.978549			HDGF (hepatoma-derived growth factor) like (dJ309H15.1)
13861	0.0002	up	1.97048	0.978546	VMP1	81671	vacuole membrane protein 1
20673	0.0109	up	1.97003	0.978218	RUSC2	9853	RUN and SH3 domain containing 2
26604	0.0017	up	1.96747	0.976343	HAO2	51179	hydroxyacid oxidase 2 (long chain)
27461	0.0082	down	-1.96651	-0.97564	PAG1	55824	phosphoprotein associated with glycosphingolipid microdomains 1
28332	0.0037	up	1.96629	0.975475	LTBP2	4053	latent transforming growth factor beta binding protein 2
27703	0.0354	down	-1.96038	-0.971132	CHTF18	63922	CTF18, chromosome transmission fidelity factor 18 homolog (S. cerevisiae)
17577	0.0043	down	-1.95998	-0.97084	H2AFZ	3015	H2A histone family, member Z
22354	0.0198	up	1.95987	0.970757	UCHL1	7345	ubiquitin carboxyl-terminal esterase L1 (ubiquitin thiolesterase)
25483	0.002	down	-1.9559	-0.96783	MSH6	2956	mutS homolog 6 (E. coli)
27466	0.0498	up	1.95441	0.966735	FLI1	2313	Friend leukemia virus integration 1
24712	0.0465	down	-1.95409	-0.966497	IPO7	10527	importin 7
20325	0.0069	down	-1.95076	-0.964039	SSR3	6747	signal sequence receptor, gamma (translocon-associated protein gamma)
23449	0.0034	down	-1.94802	-0.962007	MRPL13	28998	mitochondrial ribosomal protein L13
23566	0.0014	down	-1.94762	-0.96171	KIAA0101	9768	KIAA0101
12936	0.015	up	1.94723	0.961423			LOC149194 (LOC149194)
15825	0.0011	down	-1.94664	-0.960986	CDCA3	83461	cell division cycle associated 3
16645	0.0056	up	1.94381	0.95889	MYO10	4651	myosin X
15494	0.0082	up	1.94355	0.958692	MOK	5891	MOK protein kinase
26048	0.0002	down	-1.94326	-0.95848	NET1	10276	neuroepithelial cell transforming 1
21988	0.0054	up	1.93917	0.95544	IGF2R	3482	insulin-like growth factor 2 receptor
25171	0.0248	up	1.932	0.950097	SYNGR4	23546	synaptogyrin 4
18105	0.0427	up	1.9318	0.949949			LOC158819 (LOC158819)
11782	0.0173	up	1.92917	0.947979	DYNC1H1	1778	dynein, cytoplasmic 1, heavy chain 1
14657	0.0106	down	-1.92831	-0.947339	IL20RB	152028	interleukin 20 receptor beta
25804	0.0169	up	1.92818	0.94724	ASTN1	460	astrotactin 1
12128	0.001	down	-1.92766	-0.946852	CCBE1	147372	collagen and calcium binding EGF domains 1
20474	0.0002	down	-1.92751	-0.946739	CKLF	51192	chemokine-like factor
11084	0.0015	down	-1.92633	-0.945856	KRT15	3866	keratin 15
27059	0.0009	up	1.92626	0.945802	TSPAN16	26526	tetraspanin 16
17903	0.0263	down	-1.92443	-0.94443	LDHA	3939	lactate dehydrogenase A
11463	0.0158	down	-1.92388	-0.944022	IMP3	55272	IMP3, U3 small nucleolar ribonucleoprotein, homolog (yeast)
22561	0.0002	down	-1.92038	-0.941395	NCAPH	23397	non-SMC condensin I complex, subunit H
17972	0.0001	down	-1.91713	-0.938945	ATP5F1	515	ATP synthase, H+ transporting, mitochondrial Fo complex, subunit B1
13237	0.0157	up	1.91528	0.937556	DCAF4	26094	DDB1 and CUL4 associated factor 4
25150	0.0333	up	1.90799	0.93205	CBLN1	869	cerebellin 1 precursor
11692	0.0145	up	1.90631	0.930783	LACTB	114294	lactamase, beta
19488	0.0096	up	1.902	0.927516	MAN2B1	4125	mannosidase, alpha, class 2B, member 1
24221	0.0362	up	1.89994	0.925955	CX3CL1	6376	chemokine (C-X3-C motif) ligand 1
25624	0.0125	up	1.89865	0.924972	ZC3H12A	80149	zinc finger CCCH-type containing 12A
18625	0.0012	down	-1.89838	-0.924765	BCAT1	586	branched chain amino-acid transaminase 1, cytosolic
28895	0.0044	up	1.89836	0.924752	DLL1	28514	delta-like 1 (Drosophila)
25500	0.0107	down	-1.89708	-0.923778	TXNDC12	51060	thioredoxin domain containing 12 (endoplasmic reticulum)
25115	0.0021	up	1.89357	0.92111	C1S	716	complement component 1, s subcomponent
20590	0.0122	down	-1.89301	-0.920683	HNRNPF	3185	heterogeneous nuclear ribonucleoprotein F
11161	0.0477	up	1.88666	0.915834	COL5A1	1289	collagen, type V, alpha 1
28299	0.0047	down	-1.88446	-0.91415	PCMT1	5110	protein-L-isoaspartate (D-aspartate) O-methyltransferase
27909	0.0043	up	1.88215	0.912383	FAM222A	84915	family with sequence similarity 222, member A
23318	0.0373	up	1.87441	0.906438	TCF25	22980	transcription factor 25 (basic helix-loop-helix)
23386	0.0207	up	1.87369	0.90588	TIMP2	7077	TIMP metallopeptidase inhibitor 2
26757	0.0001	up	1.8735	0.905738			small EDRK-rich factor 2 (SERF2)
24884	0.0015	down	-1.87202	-0.904599	PBK	55872	PDZ binding kinase
16591	0.0474	up	1.87155	0.904236	PDPN	10630	podoplanin
22696	0.0007	down	-1.87066	-0.903547	FADS1	3992	fatty acid desaturase 1
25277	0.0003	down	-1.86906	-0.902314	RACGAP1	29127	Rac GTPase activating protein 1
22375	0.0457	down	-1.86887	-0.902163	CLDN7	1366	claudin 7
25078	0.0001	up	1.86865	0.902	RCAN1	1827	regulator of calcineurin 1
25475	0.0128	down	-1.86658	-0.900394	TMPO	7112	thymopoietin
15723	0.0311	up	1.86054	0.895721	FAM171A1	221061	family with sequence similarity 171, member A1
21900	0.002	down	-1.86039	-0.895603	TRIP13	9319	thyroid hormone receptor interactor 13
27453	0.02	up	1.85965	0.89503	GPNMB	10457	glycoprotein (transmembrane) nmb
22895	0.0481	up	1.85949	0.894908	VAMP2	6844	vesicle-associated membrane protein 2 (synaptobrevin 2)
22254	0.0156	up	1.85782	0.893609	XYLT1	64131	xylosyltransferase I
28203	0.0303	up	1.85603	0.892218	ZNF469	84627	zinc finger protein 469
21309	0.0021	up	1.85497	0.891393	SLC38A5	92745	solute carrier family 38, member 5
20544	0.009	up	1.85496	0.891389	DDR1	780	discoidin domain receptor tyrosine kinase 1
15129	0.012	up	1.85418	0.890778	CALU	813	calumenin
25085	0.0008	down	-1.85393	-0.890584	DEPDC1B	55789	DEP domain containing 1B
20776	0.0071	up	1.85322	0.890033	GSN	2934	gelsolin
27582	0.002	up	1.85046	0.88788	GABBR1	2550	gamma-aminobutyric acid (GABA) B receptor, 1
14263	0.0068	down	-1.84881	-0.886598	SORD	6652	sorbitol dehydrogenase
28865	0.0081	up	1.84603	0.884422	FAM176A	84141	family with sequence similarity 176, member A
18186	0.0008	down	-1.84033	-0.879965	METTL5	29081	methyltransferase like 5
27808	0.0039	down	-1.83957	-0.879369	YIPF6	286451	Yip1 domain family, member 6
24498	0.0113	up	1.83944	0.879265	COPZ2	51226	coatomer protein complex, subunit zeta 2
28694	0.0157	down	-1.83919	-0.879073	SEC11C	90701	SEC11 homolog C (S. cerevisiae)
10347	0.0006	up	1.83654	0.876991			hypothetical protein DKFZp547O146 (DKFZp547O146)
11185	0.0028	up	1.83636	0.876851	NUCB1	4924	nucleobindin 1
20235	0.0122	down	-1.83604	-0.876594	CENPF	1063	centromere protein F, 350/400kDa (mitosin)
11175	0.0012	up	1.83562	0.876271	MSN	4478	moesin
13696	0.0008	up	1.83352	0.874614			LOC284175 (LOC284175)
12166	0.0277	down	-1.83263	-0.873916			hypothetical protein LOC130574 (LOC130574)
14717	0.0135	up	1.83202	0.873439	GJB6	10804	gap junction protein, beta 6, 30kDa
16027	0.0096	up	1.83152	0.873042	CAPN12	147968	calpain 12
18121	0.0043	down	-1.82968	-0.871592	C14orf166	51637	chromosome 14 open reading frame 166
12197	0.0102	down	-1.82907	-0.871112	NCAPG	64151	non-SMC condensin I complex, subunit G
10718	0.0057	up	1.82511	0.867981			synaptopodin (KIAA1029)
24979	0.0098	up	1.82443	0.867444	IL1B	3553	interleukin 1, beta
28301	0.0007	up	1.82315	0.86643	GJA1	2697	gap junction protein, alpha 1, 43kDa
14858	0.0043	down	-1.82173	-0.86531	MRPL47	57129	mitochondrial ribosomal protein L47
12507	0.015	up	1.82013	0.864039	OAT	4942	ornithine aminotransferase
26485	0.0092	up	1.82008	0.864001	PINK1	65018	PTEN induced putative kinase 1
27908	0.0286	up	1.81937	0.863442	HOXB2	3212	homeobox B2
19034	0.0084	up	1.81619	0.860918			hypothetical protein FLJ37318 (FLJ37318)
25911	0.0001	up	1.81523	0.860154	RPS6KA2	6196	ribosomal protein S6 kinase, 90kDa, polypeptide 2
28218	0.0016	up	1.81515	0.860092	PMEPA1	56937	prostate transmembrane protein, androgen induced 1
27463	0.0149	up	1.81493	0.859916	FZD7	8324	frizzled family receptor 7
10256	0.0262	up	1.8134	0.858695	ACAD11	84129	acyl-CoA dehydrogenase family, member 11
26576	0.0363	down	-1.81326	-0.858583	MET	4233	met proto-oncogene (hepatocyte growth factor receptor)
18606	0.0063	down	-1.81285	-0.858259	NAA38	51691	N(alpha)-acetyltransferase 38, NatC auxiliary subunit
22351	0.025	up	1.81181	0.85743	PLXNB2	23654	plexin B2
10386	0.0056	down	-1.81128	-0.857012	PLK4	10733	polo-like kinase 4
10266	0.0012	up	1.81039	0.856299	ZNF337	26152	zinc finger protein 337
25721	0.027	up	1.81002	0.856008	GMPR	2766	guanosine monophosphate reductase
13171	0.013	down	-1.80935	-0.855471	NPM1	4869	nucleophosmin (nucleolar phosphoprotein B23, numatrin)
20123	0.0248	up	1.80871	0.854958	PHLDB1	23187	pleckstrin homology-like domain, family B, member 1
18983	0.0195	up	1.80731	0.853845	SLC37A3	84255	solute carrier family 37 (glycerol-3-phosphate transporter), member 3
18961	0.0068	down	-1.8072	-0.853753	HERC6	55008	HECT and RLD domain containing E3 ubiquitin protein ligase family member 6
27358	0.0007	down	-1.80714	-0.853707	MX2	4600	myxovirus (influenza virus) resistance 2 (mouse)
25835	0.0003	down	-1.80661	-0.853285	CNIH4	29097	cornichon homolog 4 (Drosophila)
21330	0.0034	down	-1.80644	-0.853149	MND1	84057	meiotic nuclear divisions 1 homolog (S. cerevisiae)
21450	0.0356	up	1.80632	0.85305	HSP90B1	7184	heat shock protein 90kDa beta (Grp94), member 1
20221	0.0385	up	1.80613	0.852901	ADAM9	8754	ADAM metallopeptidase domain 9
13789	0.0172	up	1.80525	0.852201	C1orf198	84886	chromosome 1 open reading frame 198
11202	0.0006	down	-1.8036	-0.850877	PRRG4	79056	proline rich Gla (G-carboxyglutamic acid) 4 (transmembrane)
10966	0.0056	up	1.8023	0.849839	SH3PXD2A	9644	SH3 and PX domains 2A
16256	0.0235	down	-1.80085	-0.848675	BCAS2	10286	breast carcinoma amplified sequence 2
12767	0.0006	down	-1.79938	-0.847498	GLUL	2752	glutamate-ammonia ligase
13412	0.0463	down	-1.79824	-0.846589	EIF5	1983	eukaryotic translation initiation factor 5
15432	0.0053	up	1.79791	0.846323	SEC61A1	29927	Sec61 alpha 1 subunit (S. cerevisiae)
25108	0.0001	down	-1.79736	-0.845882	EML4	27436	echinoderm microtubule associated protein like 4
11027	0.0003	down	-1.79708	-0.845651	STMN1	3925	stathmin 1
28695	0.0209	down	-1.79644	-0.845144	TMEM123	114908	transmembrane protein 123
22714	0.0009	up	1.79643	0.845132	LARP6	55323	La ribonucleoprotein domain family, member 6
17662	0.0007	up	1.79603	0.844811	SLC46A3	283537	solute carrier family 46, member 3
17805	0.0059	up	1.79582	0.844639	TUBB3	10381	tubulin, beta 3 class III
20494	0.0411	up	1.79567	0.844519	DDX3X	1654	DEAD (Asp-Glu-Ala-Asp) box polypeptide 3, X-linked
13438	0.0084	up	1.79445	0.843543	SORBS3	10174	sorbin and SH3 domain containing 3
11172	0.0021	down	-1.79416	-0.843305	C11orf82	220042	chromosome 11 open reading frame 82
21568	0.0009	up	1.79276	0.842186	PTGER4	5734	prostaglandin E receptor 4 (subtype EP4)
29026	0.001	down	-1.79205	-0.841608	CNBP	7555	CCHC-type zinc finger, nucleic acid binding protein
17670	0.0035	down	-1.79024	-0.840155	H3F3A/H3F3B	3021	H3 histone, family 3B (H3.3B)
28335	0.0004	down	-1.78987	-0.839851	SSB	6741	Sjogren syndrome antigen B (autoantigen La)
21567	0.0005	up	1.78776	0.838157			hypothetical protein MGC23885 (MGC23885)
27380	0.0048	down	-1.78742	-0.837879	STK24	8428	serine/threonine kinase 24
28800	0.0095	up	1.78735	0.837824	NGFR	4804	nerve growth factor receptor
27416	0.0208	down	-1.78559	-0.836399	COX7C	1350	cytochrome c oxidase subunit VIIc
24326	0.0033	down	-1.78475	-0.835722	BZW1	9689	basic leucine zipper and W2 domains 1
26623	0.0131	up	1.78464	0.835631	SEMA4G	57715	sema domain, immunoglobulin domain (Ig), transmembrane domain (TM) and short cytoplasmic domain, (semaphorin) 4G
25106	0.0395	up	1.78392	0.83505	GTDC1	79712	glycosyltransferase-like domain containing 1
22373	0.0368	up	1.78215	0.833618	JAM3	83700	junctional adhesion molecule 3
20398	0.0013	up	1.78184	0.833367	GOLGB1	2804	golgin B1
25842	0.0007	down	-1.78158	-0.833153	CYP2J2	1573	cytochrome P450, family 2, subfamily J, polypeptide 2
10892	0.0165	down	-1.77959	-0.831548	POLQ	10721	polymerase (DNA directed), theta
26041	0.0389	up	1.77907	0.831121	TTYH1	57348	tweety homolog 1 (Drosophila)
20894	0.0465	up	1.77697	0.829423	AKR1C3	8644	aldo-keto reductase family 1, member C3 (3-alpha hydroxysteroid dehydrogenase, type II)
10964	0.0253	up	1.7766	0.829122	CHD9	80205	chromodomain helicase DNA binding protein 9
11976	0.0178	up	1.77428	0.82723	GPR56	9289	G protein-coupled receptor 56
12493	0.036	down	-1.7728	-0.826029	HNRNPA1	3178	heterogeneous nuclear ribonucleoprotein A1
13495	0.0067	up	1.77168	0.825121	RRBP1	6238	ribosome binding protein 1 homolog 180kDa (dog)
24949	0.0052	up	1.7707	0.824323	UROS	7390	uroporphyrinogen III synthase
28304	0.0133	down	-1.7706	-0.824242	RPL30	6156	ribosomal protein L30
25723	0.0203	down	-1.77028	-0.823981	H2AFX	3014	H2A histone family, member X
22768	0.0241	up	1.76894	0.822888	SYN3	8224	synapsin III
16413	0.0004	down	-1.76875	-0.822728	PTPN13	5783	protein tyrosine phosphatase, non-receptor type 13 (APO-1/CD95 (Fas)-associated phosphatase)
21949	0.0092	down	-1.7668	-0.821142	HSD17B7	51478	hydroxysteroid (17-beta) dehydrogenase 7
13458	0.0369	up	1.7658	0.820321	CHRNA3	1136	cholinergic receptor, nicotinic, alpha 3 (neuronal)
27680	0.029	down	-1.76568	-0.82022	TMEM50B	757	transmembrane protein 50B
23872	0.0105	up	1.76563	0.820183	CXorf48	54967	chromosome X open reading frame 48
28582	0.005	down	-1.76465	-0.819383	TMEM167A	153339	transmembrane protein 167A
17027	0.005	up	1.76384	0.818716	YPEL3	83719	yippee-like 3 (Drosophila)
10354	0.015	down	-1.76358	-0.818507	SNRPF	6636	small nuclear ribonucleoprotein polypeptide F
20900	0.0133	down	-1.76293	-0.817972	TPMT	7172	thiopurine S-methyltransferase
26584	0.0251	up	1.76273	0.817807	PLAU	5328	plasminogen activator, urokinase
26295	0.042	up	1.762	0.817215	MICALL2	79778	MICAL-like 2
15963	0.0087	down	-1.76146	-0.816769	SNRPG	6637	small nuclear ribonucleoprotein polypeptide G
13781	0.0067	down	-1.76116	-0.816528	SPTSSA	171546	serine palmitoyltransferase, small subunit A
24868	0.05	up	1.76051	0.815993	BRPF3	27154	bromodomain and PHD finger containing, 3
19393	0.0044	up	1.75656	0.812753	ZNF10	7556	zinc finger protein 10
13251	0.004	down	-1.75633	-0.812564	UBR7	55148	ubiquitin protein ligase E3 component n-recognin 7 (putative)
12654	0.0149	down	-1.75603	-0.812318	C1orf43	25912	chromosome 1 open reading frame 43
15051	0.0084	down	-1.75593	-0.812237	ADRB2	154	adrenoceptor beta 2, surface
27096	0.0074	down	-1.75586	-0.81218	BCL7A	605	B-cell CLL/lymphoma 7A
26884	0.0015	down	-1.75582	-0.812143	DPM3	54344	dolichyl-phosphate mannosyltransferase polypeptide 3
25727	0.0263	up	1.75531	0.811729	MLLT11	10962	myeloid/lymphoid or mixed-lineage leukemia (trithorax homolog, Drosophila); translocated to, 11
10351	0.0272	up	1.75446	0.811025	ATP10D	57205	ATPase, class V, type 10D
15784	0.0154	down	-1.75322	-0.810007	ATP5C1	509	ATP synthase, H+ transporting, mitochondrial F1 complex, gamma polypeptide 1
14132	0.0007	up	1.75308	0.809893	KRBA1	84626	KRAB-A domain containing 1
12894	0.0334	up	1.7529	0.809743	KCTD9	54793	potassium channel tetramerisation domain containing 9
13428	0.0002	up	1.75229	0.809239	AMACR	23600	alpha-methylacyl-CoA racemase
16750	0.0037	up	1.75156	0.80864	GLS	2744	glutaminase
28889	0.0077	down	-1.74997	-0.807329	KIF14	9928	kinesin family member 14
16638	0.0063	down	-1.74981	-0.8072	CHMP5	51510	charged multivesicular body protein 5
22899	0.0052	up	1.74938	0.806846	OSTM1	28962	osteopetrosis associated transmembrane protein 1
14344	0.0432	up	1.74862	0.806215	TLN1	7094	talin 1
15798	0.0043	down	-1.74787	-0.8056	VRK1	7443	vaccinia related kinase 1
25240	0.0237	down	-1.74785	-0.80558	TJP1	7082	tight junction protein 1 (zona occludens 1)
22114	0.0034	up	1.74646	0.804431	PDIA3	2923	protein disulfide isomerase family A, member 3
27496	0.0166	down	-1.74494	-0.803175	TSPAN3	10099	tetraspanin 3
29512	0.0002	down	-1.74159	-0.800406	MRPS14	63931	mitochondrial ribosomal protein S14
23500	0.0187	down	-1.74044	-0.799449	MFAP5	8076	microfibrillar associated protein 5
14405	0.0043	down	-1.7394	-0.798593	MTERFD1	51001	MTERF domain containing 1
28937	0.0187	up	1.73813	0.797536	MMP14	4323	matrix metallopeptidase 14 (membrane-inserted)
29412	0.001	up	1.73781	0.797268	C17orf77	146723	chromosome 17 open reading frame 77
16774	0.0003	down	-1.73643	-0.796122	AURKA	6790	aurora kinase A
22746	0.0006	down	-1.73427	-0.794327	DPM1	8813	dolichyl-phosphate mannosyltransferase polypeptide 1, catalytic subunit
21492	0.0006	up	1.73098	0.791586	R3HDM4	91300	R3H domain containing 4
21815	0.0222	up	1.73047	0.791164	GRB10	2887	growth factor receptor-bound protein 10
11330	0.0152	down	-1.73019	-0.790932	PCGF6	84108	polycomb group ring finger 6
25235	0.0045	down	-1.72946	-0.79032			similar to FLJ00038 protein (LOC284445)
20890	0.0041	up	1.72847	0.789493	THBS3	7059	thrombospondin 3
14993	0.0146	down	-1.72735	-0.788561	HMGB2	3148	high mobility group box 2
24472	0.0042	up	1.72732	0.788533	LRP10	26020	low density lipoprotein receptor-related protein 10
23268	0.0114	up	1.72697	0.788239	C17orf39	79018	chromosome 17 open reading frame 39
27489	0.0004	down	-1.7254	-0.78693	RPL15	6138	ribosomal protein L15
10429	0.0309	up	1.7253	0.786847	RNF19B	127544	ring finger protein 19B
25281	0.0026	up	1.72469	0.786335	PBXIP1	57326	pre-B-cell leukemia homeobox interacting protein 1
25217	0.0206	up	1.72331	0.785183	NPR2	4882	natriuretic peptide receptor B/guanylate cyclase B (atrionatriuretic peptide receptor B)
26036	0.0246	down	-1.72253	-0.784526	NUDCD2	134492	NudC domain containing 2
21919	0.008	down	-1.72231	-0.784342	PITPNC1	26207	phosphatidylinositol transfer protein, cytoplasmic 1
12215	0.0061	up	1.72211	0.784177	ABCC10	89845	ATP-binding cassette, sub-family C (CFTR/MRP), member 10
13085	0.0271	up	1.72044	0.782776	ZYX	7791	zyxin
22577	0.0011	up	1.7192	0.781736	CDC37	11140	cell division cycle 37 homolog (S. cerevisiae)
28408	0.0061	down	-1.71868	-0.7813	WWOX	51741	WW domain containing oxidoreductase
26881	0.0024	down	-1.71736	-0.780195	TMEM14A	28978	transmembrane protein 14A
20484	0.0036	down	-1.71736	-0.780194	FGFR3	2261	fibroblast growth factor receptor 3
26068	0.003	up	1.71663	0.779579	SEZ6L2	26470	seizure related 6 homolog (mouse)-like 2
11425	0.0013	up	1.71645	0.779429	RIPK1	8737	receptor (TNFRSF)-interacting serine-threonine kinase 1
20406	0.0379	up	1.71494	0.778159	SPTAN1	6709	spectrin, alpha, non-erythrocytic 1
15816	0.0038	down	-1.71486	-0.778089	UQCRFS1	7386	ubiquinol-cytochrome c reductase, Rieske iron-sulfur polypeptide 1
21909	0.0047	up	1.7134	0.776865	FZD8	8325	frizzled family receptor 8
28292	0.0014	down	-1.71277	-0.776328	MAK16	84549	MAK16 homolog (S. cerevisiae)
23079	0.0008	up	1.71258	0.776167	FNDC3B	64778	fibronectin type III domain containing 3B
23739	0.0022	up	1.7118	0.775513	PGM5	5239	phosphoglucomutase 5
27799	0.0101	up	1.7114	0.77518	ZNF862	643641	zinc finger protein 862
23052	0.0007	up	1.71115	0.774964	CBLB	868	Cbl proto-oncogene, E3 ubiquitin protein ligase B
23656	0.0026	down	-1.7093	-0.773405	MID1	4281	midline 1 (Opitz/BBB syndrome)
13887	0.042	up	1.70907	0.773208	ECE1	1889	endothelin converting enzyme 1
20178	0.0082	down	-1.70829	-0.772555	MRPL19	9801	mitochondrial ribosomal protein L19
21926	0.0008	down	-1.70764	-0.772003	RAD21	5885	RAD21 homolog (S. pombe)
12009	0.0018	down	-1.70756	-0.77194	TSN	7247	translin
20790	0.0059	down	-1.70732	-0.771731	ANP32A	8125	acidic (leucine-rich) nuclear phosphoprotein 32 family, member A
24926	0.0005	down	-1.70506	-0.76982	TMEM126A	84233	transmembrane protein 126A
16225	0.0086	up	1.70488	0.769674	AOX1	316	aldehyde oxidase 1
15634	0.0081	up	1.70476	0.769573	TM2D2	83877	TM2 domain containing 2
29159	0.0002	up	1.70399	0.76892	FAM92A1	730572	family with sequence similarity 92, member A1
28606	0.0103	down	-1.70342	-0.768435			similar to PRO2550 (LOC282986)
28634	0.0002	up	1.70324	0.768284	ATOH1	474	atonal homolog 1 (Drosophila)
21668	0.0021	up	1.70267	0.767801	HK1	3098	hexokinase 1
16188	0.0049	up	1.70243	0.767598	DZIP1	22873	DAZ interacting protein 1
17472	0.0333	down	-1.70212	-0.767333	ATP5O	539	ATP synthase, H+ transporting, mitochondrial F1 complex, O subunit
20299	0.0061	down	-1.70166	-0.766941	CCDC59	29080	coiled-coil domain containing 59
16897	0.0015	down	-1.70071	-0.766135	CACYBP	27101	calcyclin binding protein
29479	0.0029	down	-1.69882	-0.764535	SAR1B	51128	SAR1 homolog B (S. cerevisiae)
27745	0.0144	up	1.69878	0.764503	C14orf28	122525	chromosome 14 open reading frame 28
25928	0.0014	up	1.69872	0.764444	SLC39A14	23516	solute carrier family 39 (zinc transporter), member 14
14660	0.0264	down	-1.69823	-0.76403	ANLN	54443	anillin, actin binding protein
27254	0.0012	down	-1.69815	-0.763965	ILF2	3608	interleukin enhancer binding factor 2, 45kDa
19396	0.0008	down	-1.69798	-0.76382	ORC6	23594	origin recognition complex, subunit 6
10896	0.0249	down	-1.69788	-0.763733			LOC347034 (LOC347034)
11691	0.0037	down	-1.69759	-0.763488	MRPL42	28977	mitochondrial ribosomal protein L42
21985	0.0161	up	1.69549	0.761705	ITGA2	3673	integrin, alpha 2 (CD49B, alpha 2 subunit of VLA-2 receptor)
18132	0.0066	up	1.69531	0.761546	JAZF1	221895	JAZF zinc finger 1
28716	0.0351	down	-1.69447	-0.760834	GM2A	2760	GM2 ganglioside activator
14600	0.0287	up	1.69289	0.759487	GLIPR1	11010	GLI pathogenesis-related 1
27133	0.0038	down	-1.6928	-0.759408	KRTCAP3	200634	keratinocyte associated protein 3
24119	0.002	up	1.69196	0.758694	FOLR2	2350	folate receptor 2 (fetal)
25724	0.0023	down	-1.69157	-0.758366	ITGB3BP	23421	integrin beta 3 binding protein (beta3-endonexin)
23878	0.0076	up	1.69034	0.757317	TNK1	8711	tyrosine kinase, non-receptor, 1
25461	0.0072	up	1.68952	0.756612	SPG7	6687	spastic paraplegia 7 (pure and complicated autosomal recessive)
25324	0.0032	up	1.68905	0.756211	APBB1	322	amyloid beta (A4) precursor protein-binding, family B, member 1 (Fe65)
19411	0.0041	down	-1.68784	-0.755176	CDCA2	157313	cell division cycle associated 2
14286	0.0241	down	-1.68613	-0.753712	TK1	7083	thymidine kinase 1, soluble
29206	0.04	down	-1.68521	-0.752925	FAM83E	54854	family with sequence similarity 83, member E
22643	0.0101	up	1.68485	0.752623	SETBP1	26040	SET binding protein 1
20236	0.009	down	-1.6844	-0.752233	MCM4	4173	minichromosome maintenance complex component 4
29217	0.0005	down	-1.68203	-0.750207	C1orf131	128061	chromosome 1 open reading frame 131
27497	0.0037	down	-1.68152	-0.749764	SH3YL1	26751	SH3 domain containing, Ysc84-like 1 (S. cerevisiae)
27503	0.0019	down	-1.68129	-0.74957	EXTL2	2135	exostoses (multiple)-like 2
18912	0.0337	down	-1.68126	-0.749539	JAGN1	84522	jagunal homolog 1 (Drosophila)
24178	0.0499	up	1.68055	0.748935	COL4A2	1284	collagen, type IV, alpha 2
27110	0.0005	up	1.68054	0.748921	RTDR1	27156	rhabdoid tumor deletion region gene 1
26698	0.0309	up	1.68044	0.748838	BEX1	55859	brain expressed, X-linked 1
17674	0.0008	up	1.67852	0.747187	MSRB3	253827	methionine sulfoxide reductase B3
26844	0.0031	down	-1.67851	-0.747185	NUSAP1	51203	nucleolar and spindle associated protein 1
25286	0.0314	down	-1.67822	-0.746935	LRCH3	84859	leucine-rich repeats and calponin homology (CH) domain containing 3
29471	0.0039	up	1.6767	0.745622	RBPMS	11030	RNA binding protein with multiple splicing
22350	0.0081	up	1.6763	0.745279	C1orf56	54964	chromosome 1 open reading frame 56
27049	0.0012	down	-1.67355	-0.742912	LLGL2	3993	lethal giant larvae homolog 2 (Drosophila)
13822	0.0032	up	1.67288	0.742332	TPP1	1200	tripeptidyl peptidase I
14874	0.0052	down	-1.66959	-0.739498	ZWINT	11130	ZW10 interactor
14837	0.0155	up	1.66753	0.737712	CHST15	51363	carbohydrate (N-acetylgalactosamine 4-sulfate 6-O) sulfotransferase 15
13731	0.0064	up	1.6671	0.737337	SEC16A	9919	SEC16 homolog A (S. cerevisiae)
22665	0.001	up	1.66702	0.737272	MYO1B	4430	myosin IB
15787	0.0291	down	-1.66566	-0.736091	LSM5	23658	LSM5 homolog, U6 small nuclear RNA associated (S. cerevisiae)
27602	0.032	down	-1.66465	-0.735216	SSX4/SSX4B	548313	synovial sarcoma, X breakpoint 4
18269	0.0176	down	-1.66458	-0.735155	TWSG1	57045	twisted gastrulation homolog 1 (Drosophila)
26565	0.0006	down	-1.66454	-0.735122	PAICS	10606	phosphoribosylaminoimidazole carboxylase, phosphoribosylaminoimidazole succinocarboxamide synthetase
29177	0.0057	up	1.66249	0.733348	UBA1	7317	ubiquitin-like modifier activating enzyme 1
17377	0.0263	down	-1.66208	-0.73299	SAR1A	56681	SAR1 homolog A (S. cerevisiae)
21035	0.0003	up	1.66177	0.732723	MLF2	8079	myeloid leukemia factor 2
18974	0.002	down	-1.6612	-0.732227	HAT1	8520	histone acetyltransferase 1
13293	0.0296	down	-1.66011	-0.731282			proteasome (prosome, macropain) 26S subunit, non-ATPase, 12 (PSMD12), transcript variant 1
18000	0.0308	up	1.6601	0.731274	SYVN1	84447	synovial apoptosis inhibitor 1, synoviolin
24637	0.0391	up	1.6601	0.731269	TBC1D9	23158	TBC1 domain family, member 9 (with GRAM domain)
16461	0.0101	down	-1.66003	-0.731205	SLC44A1	23446	solute carrier family 44, member 1
19048	0.0002	down	-1.66002	-0.7312	PLGRKT	55848	plasminogen receptor, C-terminal lysine transmembrane protein
24115	0.0006	down	-1.65875	-0.730097	NSA2	10412	NSA2 ribosome biogenesis homolog (S. cerevisiae)
12773	0.0053	up	1.65772	0.729205	DAB2	1601	disabled homolog 2, mitogen-responsive phosphoprotein (Drosophila)
27434	0.0106	down	-1.65672	-0.72833	RBX1	9978	ring-box 1, E3 ubiquitin protein ligase
23492	0.0146	down	-1.65593	-0.727642	VGLL1	51442	vestigial like 1 (Drosophila)
11928	0.0004	down	-1.65494	-0.72678	EMC4	51234	ER membrane protein complex subunit 4
22654	0.0035	up	1.65474	0.726603	YPEL5	51646	yippee-like 5 (Drosophila)
11238	0.001	down	-1.65448	-0.726379	ESD	2098	esterase D
13955	0.0037	down	-1.65443	-0.726338	ST13	6767	suppression of tumorigenicity 13 (colon carcinoma) (Hsp70 interacting protein)
20104	0.004	down	-1.65397	-0.725936	ORC5	5001	origin recognition complex, subunit 5
29032	0.0034	up	1.65376	0.72575	MICA	4276	MHC class I polypeptide-related sequence A
28215	0.0002	down	-1.65326	-0.725317	VDAC3	7419	voltage-dependent anion channel 3
13496	0.0038	up	1.65281	0.724919	MICB	4277	MHC class I polypeptide-related sequence B
17093	0.0191	up	1.65198	0.724194	MAN1A1	4121	mannosidase, alpha, class 1A, member 1
21415	0.0145	up	1.65145	0.723731	GNAT3	346562	guanine nucleotide binding protein, alpha transducing 3
22491	0.0012	down	-1.65038	-0.722798	PHIP	55023	pleckstrin homology domain interacting protein
13935	0.01	down	-1.64995	-0.722426			KIAA0888 protein (KIAA0888)
27296	0.0025	up	1.64994	0.722414	MCAM	4162	melanoma cell adhesion molecule
26032	0.0111	down	-1.64989	-0.722367	ATHL1	80162	ATH1, acid trehalase-like 1 (yeast)
10155	0.0025	down	-1.64952	-0.722049	VMA21	203547	VMA21 vacuolar H+-ATPase homolog (S. cerevisiae)
22050	0.0161	up	1.64906	0.721645	TAPBP	6892	TAP binding protein (tapasin)
12481	0.0001	up	1.6489	0.7215	ARMCX2	9823	armadillo repeat containing, X-linked 2
10597	0.0131	up	1.64861	0.721248	C2CD2	25966	C2 calcium-dependent domain containing 2
26879	0.0344	up	1.64809	0.720791	FAM65A	79567	family with sequence similarity 65, member A
22469	0.0265	up	1.64794	0.720661	HIST2H2AA3/HIST2H2AA4	723790	histone cluster 2, H2aa3
20515	0.0464	up	1.64589	0.718871	PTCH2	8643	patched 2
13405	0.0014	down	-1.64489	-0.71799	WEE1	7465	WEE1 homolog (S. pombe)
13440	0.0176	down	-1.64333	-0.716626	ETS2	2114	v-ets erythroblastosis virus E26 oncogene homolog 2 (avian)
23579	0.0104	up	1.64325	0.71655			T cell receptor alpha locus (TRA@)
21315	0.0017	down	-1.64165	-0.71515	KIF4A	24137	kinesin family member 4A
19422	0.0116	up	1.6399	0.713611	TMC4	147798	transmembrane channel-like 4
25888	0.0021	down	-1.63902	-0.712835	NDUFAB1	4706	NADH dehydrogenase (ubiquinone) 1, alpha/beta subcomplex, 1, 8kDa
18803	0.0375	up	1.63804	0.711967	ATP2A2	488	ATPase, Ca++ transporting, cardiac muscle, slow twitch 2
11326	0.0094	down	-1.63791	-0.711855	TWF1	5756	twinfilin, actin-binding protein, homolog 1 (Drosophila)
23780	0.0002	down	-1.63779	-0.711749	NCAPD3	23310	non-SMC condensin II complex, subunit D3
11853	0.0157	up	1.63637	0.710503	SEC24D	9871	SEC24 family, member D (S. cerevisiae)
27485	0.0005	down	-1.6355	-0.709732	C4orf27	54969	chromosome 4 open reading frame 27
28944	0.0023	up	1.63514	0.709414	GLB1	2720	galactosidase, beta 1
21009	0.0109	up	1.63481	0.709126	DUSP8	1850	dual specificity phosphatase 8
29493	0.0002	up	1.63405	0.708453	PDXK	85006	pyridoxal (pyridoxine, vitamin B6) kinase
22513	0.0044	down	-1.63405	-0.708451	CTNNAL1	8727	catenin (cadherin-associated protein), alpha-like 1
28891	0.0036	up	1.63404	0.70844	PLOD1	5351	procollagen-lysine, 2-oxoglutarate 5-dioxygenase 1
28024	0.0228	up	1.6339	0.708321	FAIM2	23017	Fas apoptotic inhibitory molecule 2
26620	0.0287	up	1.63283	0.707376	TRIM37	4591	tripartite motif containing 37
28315	0.0016	down	-1.63282	-0.70737	CACNB2	783	calcium channel, voltage-dependent, beta 2 subunit
21694	0.0126	down	-1.63219	-0.706806	CCDC94	55702	coiled-coil domain containing 94
27855	0.0123	up	1.63214	0.706765	DMPK	1760	dystrophia myotonica-protein kinase
26830	0.0038	down	-1.63187	-0.70653	CNOT7	29883	CCR4-NOT transcription complex, subunit 7
29260	0.0021	down	-1.63174	-0.70641	ARMC1	55156	armadillo repeat containing 1
12982	0.0001	up	1.631	0.705758	ARFGAP3	26286	ADP-ribosylation factor GTPase activating protein 3
16333	0.0014	down	-1.6306	-0.7054	PTGES3	10728	prostaglandin E synthase 3 (cytosolic)
10555	0.0452	down	-1.6294	-0.704337	TMEM30B	161291	transmembrane protein 30B
21576	0.001	up	1.62939	0.704335	RGS22	26166	regulator of G-protein signaling 22
13456	0.0154	up	1.62921	0.704176			hypothetical protein MGC4677 (MGC4677)
14823	0.002	down	-1.62898	-0.703972	SHMT1	6470	serine hydroxymethyltransferase 1 (soluble)
29429	0.0044	up	1.62738	0.70255	PCSK1N	27344	proprotein convertase subtilisin/kexin type 1 inhibitor
24080	0.0111	down	-1.62726	-0.702445	NDUFV2	4729	NADH dehydrogenase (ubiquinone) flavoprotein 2, 24kDa
26632	0.0054	down	-1.62632	-0.701615	DDX58	23586	DEAD (Asp-Glu-Ala-Asp) box polypeptide 58
26194	0.0086	down	-1.62604	-0.701367			similar to zinc finger protein 16 (KOX 9) (LOC340385)
27593	0.0173	up	1.62585	0.701197	NLRP1	22861	NLR family, pyrin domain containing 1
20354	0.0466	up	1.62512	0.700546	GSDMB	55876	gasdermin B
28045	0.0041	down	-1.62476	-0.700222	ARHGEF3	50650	Rho guanine nucleotide exchange factor (GEF) 3
24262	0.0078	down	-1.62424	-0.699763	RPL11	6135	ribosomal protein L11
13271	0.0053	down	-1.6242	-0.699732	CDCA7	83879	cell division cycle associated 7
28946	0.0089	up	1.62403	0.699576	NFKBIE	4794	nuclear factor of kappa light polypeptide gene enhancer in B-cells inhibitor, epsilon
24342	0.0034	down	-1.624	-0.699552	KIAA0040	9674	KIAA0040
21957	0.0332	down	-1.62323	-0.698871	CKS2	1164	CDC28 protein kinase regulatory subunit 2
13517	0.0145	up	1.62321	0.698851	ULK1	8408	unc-51-like kinase 1 (C. elegans)
28603	0.0014	down	-1.62313	-0.698776	MARCH4	57574	membrane-associated ring finger (C3HC4) 4, E3 ubiquitin protein ligase
22572	0.0043	up	1.62287	0.698549	CCND1	595	cyclin D1
12509	0.0348	up	1.62284	0.698521	AGRN	375790	agrin
24193	0.0206	down	-1.62054	-0.696478	ARHGDIB	397	Rho GDP dissociation inhibitor (GDI) beta
28718	0.0349	down	-1.62014	-0.696119	SDSL	113675	serine dehydratase-like
19465	0.0035	down	-1.62002	-0.69601	IFI16	3428	interferon, gamma-inducible protein 16
13925	0.0304	up	1.61981	0.695824			hypothetical protein MGC24103 (MGC24103)
27369	0.0025	down	-1.61906	-0.695161	SEPT7	989	septin 7
21135	0.0191	up	1.61904	0.695141	C11orf71	54494	chromosome 11 open reading frame 71
21882	0.0098	up	1.61868	0.69482	C20orf3	57136	chromosome 20 open reading frame 3
23821	0.0012	down	-1.61842	-0.694582			LOC338909 (LOC338909)
16407	0.0263	down	-1.6173	-0.693587	RPL34	6164	ribosomal protein L34
29433	0.0006	up	1.61688	0.693213	KIF2B	84643	kinesin family member 2B
22633	0.0107	up	1.61681	0.69315	WBP4	11193	WW domain binding protein 4 (formin binding protein 21)
29495	0.0048	down	-1.61612	-0.692532	GUF1	60558	GUF1 GTPase homolog (S. cerevisiae)
29436	0.0038	down	-1.61469	-0.691258	TIMELESS	8914	timeless homolog (Drosophila)
22324	0.0023	down	-1.61426	-0.690874	PDK4	5166	pyruvate dehydrogenase kinase, isozyme 4
23692	0.0094	down	-1.61302	-0.689764	HIBCH	26275	3-hydroxyisobutyryl-CoA hydrolase
26831	0.0477	up	1.61262	0.689409	UMODL1	89766	uromodulin-like 1
23698	0.0271	up	1.61068	0.687673	KLHL5	51088	kelch-like 5 (Drosophila)
18629	0.0007	up	1.60992	0.686988			hypothetical protein MGC5309 (MGC5309)
13136	0.0154	up	1.6098	0.686882	ITPR3	3710	inositol 1,4,5-trisphosphate receptor, type 3
27854	0.0336	down	-1.60961	-0.686707	DSCC1	79075	defective in sister chromatid cohesion 1 homolog (S. cerevisiae)
28703	0.049	up	1.60828	0.685518			HSPC072 protein (HSPC072)
28991	0.0057	down	-1.60595	-0.683424	ABCG2	9429	ATP-binding cassette, sub-family G (WHITE), member 2
23284	0.0067	up	1.60583	0.683317	CTAGE5	4253	CTAGE family, member 5
16567	0.0066	down	-1.60567	-0.683175	ARHGAP18	93663	Rho GTPase activating protein 18
10716	0.0466	down	-1.60522	-0.682771	NARG2	79664	NMDA receptor regulated 2
27608	0.0138	down	-1.60449	-0.682117	MGST1	4257	microsomal glutathione S-transferase 1
10670	0.0012	down	-1.60334	-0.681078	UTP11L	51118	UTP11-like, U3 small nucleolar ribonucleoprotein, (yeast)
21081	0.0192	down	-1.60306	-0.680832	UBA2	10054	ubiquitin-like modifier activating enzyme 2
19383	0.0017	up	1.60296	0.680735	AGPAT4	56895	1-acylglycerol-3-phosphate O-acyltransferase 4 (lysophosphatidic acid acyltransferase, delta)
17251	0.0073	up	1.60177	0.679668	CDKN2B	1030	cyclin-dependent kinase inhibitor 2B (p15, inhibits CDK4)
23636	0.0418	up	1.60157	0.679489	COL18A1	80781	collagen, type XVIII, alpha 1
17989	0.0057	down	-1.60155	-0.679472	BACE1	23621	beta-site APP-cleaving enzyme 1
21914	0.0413	up	1.6015	0.679421	MSMO1	6307	methylsterol monooxygenase 1
28494	0.0002	up	1.60135	0.679285	MAGED2	10916	melanoma antigen family D, 2
25181	0.0418	up	1.59963	0.677736	SPATA8	145946	spermatogenesis associated 8
27511	0.0419	down	-1.59897	-0.677142	TBCA	6902	tubulin folding cofactor A
20772	0.0027	up	1.59885	0.677037	HTR5A	3361	5-hydroxytryptamine (serotonin) receptor 5A, G protein-coupled
29048	0.0031	up	1.59754	0.675852	HYI	81888	hydroxypyruvate isomerase (putative)
22092	0.0322	up	1.59689	0.675263	NEFL	4747	neurofilament, light polypeptide
11157	0.0499	up	1.59676	0.675148	ATP2C1	27032	ATPase, Ca++ transporting, type 2C, member 1
21901	0.0018	down	-1.59664	-0.675037	C2orf43	60526	chromosome 2 open reading frame 43
19189	0.007	up	1.59602	0.67448	NEDD9	4739	neural precursor cell expressed, developmentally down-regulated 9
23358	0.0386	down	-1.59551	-0.674015	IL12RB2	3595	interleukin 12 receptor, beta 2
28286	0.005	down	-1.59535	-0.673874	MRPS23	51649	mitochondrial ribosomal protein S23
20253	0.0178	down	-1.5951	-0.673648	TMEM106B	54664	transmembrane protein 106B
28548	0.0052	down	-1.59303	-0.671777	MRPL21	219927	mitochondrial ribosomal protein L21
11207	0.0189	down	-1.59296	-0.671709	PIGV	55650	phosphatidylinositol glycan anchor biosynthesis, class V
24259	0.0258	up	1.59288	0.671641	IVNS1ABP	10625	influenza virus NS1A binding protein
11812	0.0012	down	-1.59267	-0.671446			hypothetical protein FLJ20311 (FLJ20311)
14833	0.0275	up	1.59252	0.67131	LARGE	9215	like-glycosyltransferase
17830	0.0413	up	1.59243	0.671226	MYCBPAP	84073	MYCBP associated protein
21756	0.0118	up	1.59085	0.669801	TMEM40	55287	transmembrane protein 40
11116	0.0124	up	1.59073	0.66969	IGSF8	93185	immunoglobulin superfamily, member 8
11668	0.0012	up	1.59042	0.66941	NUMB	8650	numb homolog (Drosophila)
26451	0.0028	up	1.58982	0.668866	SEC31B	25956	SEC31 homolog B (S. cerevisiae)
18839	0.0216	up	1.58918	0.668283	VPS13A	23230	vacuolar protein sorting 13 homolog A (S. cerevisiae)
25290	0.0479	up	1.58836	0.667542	PNPLA3	80339	patatin-like phospholipase domain containing 3
28674	0.0079	up	1.58834	0.667515	RHBDF1	64285	rhomboid 5 homolog 1 (Drosophila)
20628	0.0483	up	1.58752	0.666772	CXCL17	284340	chemokine (C-X-C motif) ligand 17
22900	0.0114	up	1.58712	0.666415	SND1	27044	staphylococcal nuclease and tudor domain containing 1
21584	0.0012	up	1.5869	0.666211	PDE6A	5145	phosphodiesterase 6A, cGMP-specific, rod, alpha
12456	0.0049	up	1.58675	0.666073	MAP1B	4131	microtubule-associated protein 1B
24611	0.0124	up	1.58663	0.665965			LOC340362 (LOC340362)
21571	0.0015	up	1.58639	0.665752	C21orf128	150147	chromosome 21 open reading frame 128
21542	0.0072	up	1.58569	0.665114	HERC2	8924	HECT and RLD domain containing E3 ubiquitin protein ligase 2
18325	0.0295	down	-1.5853	-0.664757	EMC7	56851	ER membrane protein complex subunit 7
25118	0.0036	down	-1.58476	-0.664269	YWHAQ	10971	tyrosine 3-monooxygenase/tryptophan 5-monooxygenase activation protein, theta polypeptide
28397	0.0005	down	-1.58363	-0.663232	ICMT	23463	isoprenylcysteine carboxyl methyltransferase
18307	0.0028	down	-1.58352	-0.663139	FOPNL	123811	FGFR1OP N-terminal like
20394	0.0427	up	1.58343	0.663057	EMC1	23065	ER membrane protein complex subunit 1
13954	0.0483	up	1.5834	0.663024	NCEH1	57552	neutral cholesterol ester hydrolase 1
18582	0.0444	up	1.5831	0.662748	CDH13	1012	cadherin 13, H-cadherin (heart)
20137	0.0361	down	-1.58269	-0.662381	C10orf116	10974	chromosome 10 open reading frame 116
17351	0.0114	up	1.58268	0.662369	APCDD1L	164284	adenomatosis polyposis coli down-regulated 1-like
26490	0.0036	down	-1.58193	-0.661689	C3orf26	84319	chromosome 3 open reading frame 26
27126	0.017	down	-1.58122	-0.661037	RPL4	6124	ribosomal protein L4
28498	0.0037	up	1.57978	0.659726	CYTH1	9267	cytohesin 1
19510	0.0053	up	1.57952	0.659482	DDOST	1650	dolichyl-diphosphooligosaccharide--protein glycosyltransferase
15856	0.048	up	1.57897	0.658983	ZNF558	148156	zinc finger protein 558
12739	0.0013	up	1.57832	0.658388	SLIT3	6586	slit homolog 3 (Drosophila)
10607	0.0347	down	-1.57821	-0.658288	CMPK1	51727	cytidine monophosphate (UMP-CMP) kinase 1, cytosolic
25247	0.0009	down	-1.57788	-0.657987	ANP32B	10541	acidic (leucine-rich) nuclear phosphoprotein 32 family, member B
29358	0.033	up	1.57722	0.65738			LOC338620 (LOC338620)
29344	0.0102	down	-1.57717	-0.657335			hypothetical gene supported by U60823; U73477; X75090; AF025684; AY007110; BC007200; NM_006305 (LOC347926)
23122	0.0035	up	1.57643	0.656658	KIF1C	10749	kinesin family member 1C
26622	0.0042	down	-1.57627	-0.656515	PSMG2	56984	proteasome (prosome, macropain) assembly chaperone 2
26440	0.0389	down	-1.57531	-0.655632	AGPAT5	55326	1-acylglycerol-3-phosphate O-acyltransferase 5 (lysophosphatidic acid acyltransferase, epsilon)
19492	0.005	up	1.57455	0.654943	C1orf216	127703	chromosome 1 open reading frame 216
24564	0.0297	up	1.5744	0.654803	C11orf84	144097	chromosome 11 open reading frame 84
15455	0.0017	up	1.57407	0.654504	FARP1	10160	FERM, RhoGEF (ARHGEF) and pleckstrin domain protein 1 (chondrocyte-derived)
18472	0.0077	down	-1.57385	-0.654296	METTL8	79828	methyltransferase like 8
20945	0.0037	down	-1.57343	-0.653912	DDX47	51202	DEAD (Asp-Glu-Ala-Asp) box polypeptide 47
25697	0.0323	up	1.57281	0.653344	RSAD1	55316	radical S-adenosyl methionine domain containing 1
11817	0.009	down	-1.57256	-0.653115	NUDT21	11051	nudix (nucleoside diphosphate linked moiety X)-type motif 21
26336	0.0047	up	1.57202	0.652624			hypothetical protein MGC16291 (MGC16291)
10372	0.0109	up	1.57176	0.652377			HpaII tiny fragments locus 9C (HTF9C)
23565	0.0351	down	-1.57157	-0.652203	THBD	7056	thrombomodulin
27056	0.004	up	1.57106	0.65174			hypothetical protein LOC159491 (LOC159491)
24211	0.015	up	1.5708	0.651495	AMPD2	271	adenosine monophosphate deaminase 2
27400	0.0193	up	1.57004	0.650798	SORL1	6653	sortilin-related receptor, L(DLR class) A repeats containing
18252	0.0008	up	1.56999	0.650753	DNAJB5	25822	DnaJ (Hsp40) homolog, subfamily B, member 5
27414	0.0039	down	-1.56988	-0.650652	AQR	9716	aquarius homolog (mouse)
17974	0.0022	down	-1.56972	-0.650504	GAPDH	2597	glyceraldehyde-3-phosphate dehydrogenase
28424	0.0041	up	1.56961	0.65041	SUV420H1	51111	suppressor of variegation 4-20 homolog 1 (Drosophila)
25168	0.0203	down	-1.56948	-0.650287	DBP	1628	D site of albumin promoter (albumin D-box) binding protein
14201	0.0074	down	-1.5694	-0.650213	ARL3	403	ADP-ribosylation factor-like 3
21501	0.0027	up	1.56912	0.649957	PPCS	79717	phosphopantothenoylcysteine synthetase
12623	0.0154	down	-1.56899	-0.649837	ZNF362	149076	zinc finger protein 362
26058	0.0022	down	-1.56879	-0.649655	SSBP1	6742	single-stranded DNA binding protein 1, mitochondrial
21777	0.0077	up	1.56838	0.649274	GSK3B	2932	glycogen synthase kinase 3 beta
23528	0.0013	down	-1.56794	-0.648866	NIF3L1	60491	NIF3 NGG1 interacting factor 3-like 1 (S. cerevisiae)
24291	0.0189	down	-1.56789	-0.64882	ZDHHC13	54503	zinc finger, DHHC-type containing 13
26244	0.0261	up	1.5676	0.648554			olfactory receptor sdolf (sdolf)
28294	0.0043	down	-1.56676	-0.647788	MBD4	8930	methyl-CpG binding domain protein 4
13081	0.0428	up	1.5661	0.647179	KDM4A	9682	lysine (K)-specific demethylase 4A
27007	0.0019	down	-1.56605	-0.647134	SMAD3	4088	SMAD family member 3
16318	0.0074	down	-1.56603	-0.647114	COQ2	27235	coenzyme Q2 homolog, prenyltransferase (yeast)
10641	0.047	up	1.56566	0.646767	C10orf82	143379	chromosome 10 open reading frame 82
25029	0.0013	up	1.56554	0.64666	KIAA0922	23240	KIAA0922
26513	0.0145	up	1.5652	0.646346	FCGR1A	2209	Fc fragment of IgG, high affinity Ia, receptor (CD64)
22523	0.0026	up	1.56385	0.645103	FAM89B	23625	family with sequence similarity 89, member B
29096	0.0196	down	-1.56383	-0.645081	UBXN8	7993	UBX domain protein 8
12859	0.0006	up	1.56343	0.64471			KIAA0692 protein (KIAA0692)
25123	0.0003	down	-1.56331	-0.644607	TOMM70A	9868	translocase of outer mitochondrial membrane 70 homolog A (S. cerevisiae)
16609	0.0125	up	1.56253	0.643886	SIRPA	140885	signal-regulatory protein alpha
15060	0.0039	up	1.56235	0.643716	EPN3	55040	epsin 3
12676	0.0154	down	-1.56212	-0.643505	BRIX1	55299	BRX1, biogenesis of ribosomes, homolog (S. cerevisiae)
13400	0.0227	up	1.56091	0.642391	TM9SF2	9375	transmembrane 9 superfamily member 2
21881	0.004	down	-1.56084	-0.642321			eukaryotic translation initiation factor 3, subunit 1 alpha, 35kDa (EIF3S1)
16657	0.0007	down	-1.56071	-0.642198	FRG1	2483	FSHD region gene 1
28534	0.0167	down	-1.56035	-0.641873	FGD3	89846	FYVE, RhoGEF and PH domain containing 3
17043	0.0003	up	1.55916	0.640766	B3GALT6	126792	UDP-Gal:betaGal beta 1,3-galactosyltransferase polypeptide 6
25098	0.0342	down	-1.55877	-0.640407	CEP57	9702	centrosomal protein 57kDa
12012	0.0198	down	-1.55871	-0.640353	UBE2K	3093	ubiquitin-conjugating enzyme E2K
16025	0.0231	down	-1.5586	-0.640248	SPOPL	339745	speckle-type POZ protein-like
21964	0.003	up	1.55845	0.640115	PSME4	23198	proteasome (prosome, macropain) activator subunit 4
29319	0.0265	up	1.55813	0.639813	TPCN2	219931	two pore segment channel 2
24980	0.0239	down	-1.55738	-0.639122	IFNGR2	3460	interferon gamma receptor 2 (interferon gamma transducer 1)
25095	0.009	down	-1.55668	-0.63847	USP1	7398	ubiquitin specific peptidase 1
19090	0.0469	down	-1.55641	-0.638225	SGOL1	151648	shugoshin-like 1 (S. pombe)
18643	0.0164	down	-1.55567	-0.637532	HAUS4	54930	HAUS augmin-like complex, subunit 4
28272	0.0311	down	-1.55554	-0.637412	UBE2G1	7326	ubiquitin-conjugating enzyme E2G 1
16737	0.0139	down	-1.55523	-0.637132	NENF	29937	neudesin neurotrophic factor
23228	0.0195	down	-1.55489	-0.63681	IRF7	3665	interferon regulatory factor 7
21073	0.0044	down	-1.55482	-0.636745	MELK	9833	maternal embryonic leucine zipper kinase
12601	0.0491	down	-1.55445	-0.6364	EBPL	84650	emopamil binding protein-like
16634	0.013	down	-1.55439	-0.636347	TOMM20	9804	translocase of outer mitochondrial membrane 20 homolog (yeast)
26685	0.0091	up	1.55344	0.635467	RAB11FIP5	26056	RAB11 family interacting protein 5 (class I)
21002	0.0314	up	1.55312	0.635168	NINJ1	4814	ninjurin 1
28371	0.0013	up	1.55175	0.6339	RSPH6A	81492	radial spoke head 6 homolog A (Chlamydomonas)
26090	0.0026	up	1.55158	0.633741	IPO13	9670	importin 13
27820	0.0368	down	-1.55132	-0.633498	RTN3	10313	reticulon 3
11176	0.0028	up	1.55127	0.633448	AMPD3	272	adenosine monophosphate deaminase 3
24214	0.0048	down	-1.55102	-0.633218	TCEA1	6917	transcription elongation factor A (SII), 1
29233	0.0015	up	1.55031	0.632554	TNIP1	10318	TNFAIP3 interacting protein 1
26257	0.0001	down	-1.55003	-0.632292	USP39	10713	ubiquitin specific peptidase 39
12157	0.0163	down	-1.54952	-0.631821			Nedd4 family interacting protein 2 (NDFIP2)
22591	0.0069	up	1.54951	0.63181	MMP2	4313	matrix metallopeptidase 2 (gelatinase A, 72kDa gelatinase, 72kDa type IV collagenase)
11808	0.009	up	1.54852	0.630891	WIPI1	55062	WD repeat domain, phosphoinositide interacting 1
10228	0.0494	up	1.54649	0.628996	GFPT1	2673	glutamine--fructose-6-phosphate transaminase 1
17082	0.0327	down	-1.54621	-0.628734	CXADR	1525	coxsackie virus and adenovirus receptor
21118	0.0031	down	-1.54589	-0.628436	GPSM2	29899	G-protein signaling modulator 2
28092	0.023	down	-1.54547	-0.62805	SFPQ	6421	splicing factor proline/glutamine-rich
23731	0.0341	up	1.54496	0.627565	VGF	7425	VGF nerve growth factor inducible
10067	0.0316	down	-1.54437	-0.627019	NASP	4678	nuclear autoantigenic sperm protein (histone-binding)
24450	0.0086	down	-1.54432	-0.626975	POLR2E	5434	polymerase (RNA) II (DNA directed) polypeptide E, 25kDa
24387	0.0055	up	1.5435	0.626203	PTGIR	5739	prostaglandin I2 (prostacyclin) receptor (IP)
11248	0.002	down	-1.54336	-0.626071	LAP3	51056	leucine aminopeptidase 3
26609	0.0013	up	1.54306	0.625792	STK36	27148	serine/threonine kinase 36
10637	0.0331	up	1.54304	0.625777	FKBP9L	360132	FK506 binding protein 9-like
27651	0.0139	up	1.54291	0.62565	DHRS2	10202	dehydrogenase/reductase (SDR family) member 2
13024	0.0116	up	1.54244	0.625213	CCPG1	9236	cell cycle progression 1
28034	0.0166	up	1.54208	0.624881	OTUD4	54726	OTU domain containing 4
10394	0.0227	down	-1.54192	-0.624725	HSPB11	51668	heat shock protein family B (small), member 11
19263	0.0015	up	1.54189	0.624702	LUZP1	7798	leucine zipper protein 1
23959	0.0094	down	-1.54116	-0.624014	C11orf58	10944	chromosome 11 open reading frame 58
25693	0.0054	down	-1.54011	-0.623034	SF3B14	51639	splicing factor 3B, 14 kDa subunit
22339	0.0002	up	1.53924	0.622221	ODAM	54959	odontogenic, ameloblast asssociated
21729	0.002	up	1.5382	0.621245	PRPF6	24148	PRP6 pre-mRNA processing factor 6 homolog (S. cerevisiae)
11221	0.041	down	-1.53778	-0.620849	ACN9	57001	ACN9 homolog (S. cerevisiae)
21530	0.0489	up	1.53718	0.620282	AKAP17A	8227	A kinase (PRKA) anchor protein 17A
19115	0.011	up	1.53712	0.620234	PIGG	54872	phosphatidylinositol glycan anchor biosynthesis, class G
16503	0.0152	up	1.53711	0.620221	ANO6	196527	anoctamin 6
12904	0.0087	up	1.5368	0.61993	KIAA0284	283638	KIAA0284
18545	0.0034	down	-1.5361	-0.619275	GLTSCR2	29997	glioma tumor suppressor candidate region gene 2
22076	0.0092	down	-1.53588	-0.619069	PPA2	27068	pyrophosphatase (inorganic) 2
26255	0.0195	up	1.53498	0.618223	SFXN5	94097	sideroflexin 5
10184	0.0289	up	1.53338	0.616715	ZKSCAN1	7586	zinc finger with KRAB and SCAN domains 1
10260	0.0124	down	-1.53324	-0.616582	RSL24D1	51187	ribosomal L24 domain containing 1
21720	0.0021	down	-1.53313	-0.616483	IPO11	51194	importin 11
20392	0.0001	up	1.53304	0.616398	ATXN1	6310	ataxin 1
11572	0.0429	down	-1.53234	-0.615732	ASPM	259266	asp (abnormal spindle) homolog, microcephaly associated (Drosophila)
28968	0.0216	down	-1.53191	-0.615328	MSH2	4436	mutS homolog 2, colon cancer, nonpolyposis type 1 (E. coli)
24034	0.0028	down	-1.5317	-0.615134	FBXO34	55030	F-box protein 34
10958	0.0062	up	1.53123	0.614687	PLXNA1	5361	plexin A1
16777	0.0333	down	-1.53025	-0.613764	MRPL40	64976	mitochondrial ribosomal protein L40
24145	0.0077	down	-1.52946	-0.613018	GGH	8836	gamma-glutamyl hydrolase (conjugase, folylpolygammaglutamyl hydrolase)
24742	0.0139	down	-1.52851	-0.612125	ALDH9A1	223	aldehyde dehydrogenase 9 family, member A1
13883	0.0239	up	1.52771	0.61137	CARHSP1	23589	calcium regulated heat stable protein 1, 24kDa
18422	0.0036	down	-1.52729	-0.610974	TCP1	6950	t-complex 1
21240	0.0136	down	-1.52699	-0.610688	DUSP4	1846	dual specificity phosphatase 4
21401	0.0139	down	-1.52652	-0.610246	METTL2A	339175	methyltransferase like 2A
21921	0.0331	down	-1.52618	-0.609926	PHF20L1	51105	PHD finger protein 20-like 1
25618	0.0047	down	-1.52614	-0.609889	HIGD1A	25994	HIG1 hypoxia inducible domain family, member 1A
26259	0.0044	up	1.52515	0.608947	BEST2	54831	bestrophin 2
10036	0.0041	up	1.52467	0.608498	HIST2H2BE	8349	histone cluster 2, H2be
19293	0.0419	up	1.52423	0.608082			similar to PRO2822 (LOC93496)
23141	0.0243	up	1.52414	0.607993	FAM50A	9130	family with sequence similarity 50, member A
25509	0.0036	up	1.52405	0.607912	SAMD8	142891	sterile alpha motif domain containing 8
24120	0.0082	down	-1.52359	-0.607478	IFITM2	10581	interferon induced transmembrane protein 2
26462	0.0036	down	-1.52321	-0.607114	PPP1CC	5501	protein phosphatase 1, catalytic subunit, gamma isozyme
26449	0.0019	down	-1.5216	-0.605586	SRP9	6726	signal recognition particle 9kDa
18635	0.0096	down	-1.52156	-0.605549	ARF6	382	ADP-ribosylation factor 6
23474	0.0074	down	-1.5212	-0.60521	G2E3	55632	G2/M-phase specific E3 ubiquitin protein ligase
24132	0.024	up	1.52112	0.605137	CD74	972	CD74 molecule, major histocompatibility complex, class II invariant chain
24676	0.0296	down	-1.52012	-0.604183	TNFRSF12A	51330	tumor necrosis factor receptor superfamily, member 12A
27507	0.0448	down	-1.51989	-0.60397	LPCAT1	79888	lysophosphatidylcholine acyltransferase 1
21742	0.0003	up	1.51988	0.603956	MKL1	57591	megakaryoblastic leukemia (translocation) 1
27987	0.0328	down	-1.51939	-0.603497	MAP2	4133	microtubule-associated protein 2
19173	0.0475	up	1.51913	0.603249	CTNNB1	1499	catenin (cadherin-associated protein), beta 1, 88kDa
28875	0.0042	up	1.51885	0.602983	TRAK2	66008	trafficking protein, kinesin binding 2
10284	0.0129	down	-1.51876	-0.602899	TPRKB	51002	TP53RK binding protein
13272	0.0157	up	1.51833	0.602481	WSB1	26118	WD repeat and SOCS box containing 1
21505	0.0369	down	-1.51759	-0.60178	SLC35A5	55032	solute carrier family 35, member A5
26026	0.0308	up	1.51719	0.601405	PRRX2	51450	paired related homeobox 2
22704	0.0007	up	1.51718	0.601392	TTC3	7267	tetratricopeptide repeat domain 3
14703	0.0273	up	1.51639	0.600641	GALNT7	51809	UDP-N-acetyl-alpha-D-galactosamine:polypeptide N-acetylgalactosaminyltransferase 7 (GalNAc-T7)
20538	0.0004	up	1.516	0.60027	COL6A2	1292	collagen, type VI, alpha 2
22835	0.0075	up	1.51578	0.600063	RNF220	55182	ring finger protein 220
20245	0.0239	up	1.51529	0.599594	ODC1	4953	ornithine decarboxylase 1
10096	0.0363	up	1.51523	0.599533	DIAPH2	1730	diaphanous homolog 2 (Drosophila)
28887	0.0004	down	-1.51506	-0.599376	UBE2C	11065	ubiquitin-conjugating enzyme E2C
23494	0.0132	down	-1.51461	-0.598951	VBP1	7411	von Hippel-Lindau binding protein 1
16709	0.0036	up	1.51414	0.598494	FBXO2	26232	F-box protein 2
28833	0.0038	down	-1.51347	-0.59786	TMEM109	79073	transmembrane protein 109
15356	0.0259	up	1.5134	0.597793	CYP2R1	120227	cytochrome P450, family 2, subfamily R, polypeptide 1
24454	0.0074	down	-1.51329	-0.59769	NUP107	57122	nucleoporin 107kDa
12459	0.0296	up	1.51324	0.597636	HM13	81502	histocompatibility (minor) 13
23129	0.0171	up	1.51306	0.597469	C1orf159	54991	chromosome 1 open reading frame 159
25204	0.0028	up	1.51305	0.597464	TSC2	7249	tuberous sclerosis 2
14199	0.0426	down	-1.51289	-0.597307	FAM162A	26355	family with sequence similarity 162, member A
14684	0.0209	down	-1.51282	-0.597241	GNAQ	2776	guanine nucleotide binding protein (G protein), q polypeptide
15699	0.0202	up	1.51242	0.596861	ANO9	338440	anoctamin 9
11023	0.0024	down	-1.51207	-0.596524	SNRPC	6631	small nuclear ribonucleoprotein polypeptide C
18630	0.0032	down	-1.51205	-0.596508	OXCT1	5019	3-oxoacid CoA transferase 1
13580	0.0036	down	-1.51137	-0.595858	PEX3	8504	peroxisomal biogenesis factor 3
16313	0.0176	down	-1.51072	-0.595239	DNAJC9	23234	DnaJ (Hsp40) homolog, subfamily C, member 9
22086	0.0262	down	-1.51055	-0.595078	NAP1L1	4673	nucleosome assembly protein 1-like 1
12349	0.0194	up	1.51038	0.594912			hypothetical protein LOC90784 (LOC90784)
28094	0.0106	down	-1.51031	-0.594848	ABCE1	6059	ATP-binding cassette, sub-family E (OABP), member 1
20283	0.0235	down	-1.51018	-0.594717	SNRPE	6635	small nuclear ribonucleoprotein polypeptide E
20093	0.0038	down	-1.50958	-0.59415	MRPS16	51021	mitochondrial ribosomal protein S16
29065	0.0057	down	-1.50951	-0.594078	GPD2	2820	glycerol-3-phosphate dehydrogenase 2 (mitochondrial)
28517	0.009	down	-1.50929	-0.59387	SFXN1	94081	sideroflexin 1
25961	0.0276	up	1.50926	0.593838	KSR2	283455	kinase suppressor of ras 2
13435	0.0482	up	1.50886	0.593463	PGM3	5238	phosphoglucomutase 3
15211	0.0273	down	-1.50884	-0.593444	SMC2	10592	structural maintenance of chromosomes 2
23907	0.0012	up	1.50866	0.59327	GK5	256356	glycerol kinase 5 (putative)
26870	0.0244	down	-1.5081	-0.592735	NTM	50863	neurotrimin
27487	0.029	down	-1.50802	-0.592651	FEN1	2237	flap structure-specific endonuclease 1
14845	0.0034	up	1.50727	0.591933	PITRM1	10531	pitrilysin metallopeptidase 1
26718	0.0233	down	-1.50652	-0.59122	TACC3	10460	transforming, acidic coiled-coil containing protein 3
18943	0.0063	down	-1.50599	-0.590711			general transcription factor IIIA (GTF3A)
28696	0.0129	up	1.50597	0.590697	KLHDC1	122773	kelch domain containing 1
25479	0.0229	up	1.50589	0.59062	ZNF777	27153	zinc finger protein 777
13932	0.0185	down	-1.50433	-0.589118	PTMA	5757	prothymosin, alpha
25167	0.0174	down	-1.50325	-0.588085	VHL	7428	von Hippel-Lindau tumor suppressor, E3 ubiquitin protein ligase
25906	0.0243	down	-1.5024	-0.587268	CUL1	8454	cullin 1
18174	0.0093	down	-1.50159	-0.586488	MCM2	4171	minichromosome maintenance complex component 2
22025	0.0002	up	1.50069	0.585623	GJD3	125111	gap junction protein, delta 3, 31.9kDa
27473	0.0088	down	-1.50047	-0.585418	SNRPA1	6627	small nuclear ribonucleoprotein polypeptide A'
20109	0.0129	down	-1.50038	-0.585325	SPCS1	28972	signal peptidase complex subunit 1 homolog (S. cerevisiae)
10507	0.0113	down	-1.50023	-0.585182	HAUS1	115106	HAUS augmin-like complex, subunit 1
23336	0.0025	down	-1.5002	-0.585158	PPP2CA	5515	protein phosphatase 2, catalytic subunit, alpha isozyme
25897	0.0322	down	-1.50018	-0.585136	CCDC6	8030	coiled-coil domain containing 6

## Sheet: Table S3
Table S3 Pathway analysis to identify the biological functions of the genes showing differential expression between FDKs and NHEKs
This analysis showed predicted activation of the biological processes in FDKs.
Functions Annotation	p value	Predicted Activation State	Regulation z-score	Molecules
migration of cells	6.58e-07	Increased	3.025	ABL1,ACP5,ACTB,ACVR1,ADAM9,ADAMTS1,ADRB2,ANPEP,APBB1,APOE,APP,APPL1,ARF1,ARF6,ARFGEF1,ARHGDIB,ASPM,ASTN1,ATOH1,AURKA,BAG4,BDKRB1,C1QBP,C3,CAST,CBLB,CCND1,CD44,CD74,CDH11,CDH13,CDK1,CKLF,CLCA2,CLDN7,COL18A1,COL4A2,COL7A1,CSF2,CSPG4,CTNNB1,CTSB,CX3CL1,CXADR,CXCL1,CXCL14,CXCL17,CXCL2,CXCL3,CYP2J2,DAB2,DDR1,DDX3X,DDX58,DEFB1,DKK1,DNAJA3,EFNB2,ETV4,EVL,FAP,FAS,FBLN5,FLT4,GALNT2,GJA1,GNA12,GNAI3,GPR56,…
cell movement	1.77e-06	Increased	2.942	ABL1,ACP5,ACTB,ACVR1,ADAM9,ADAMTS1,ADRB2,ANPEP,APBB1,APLN,APOE,APP,APPL1,ARF1,ARF6,ARFGEF1,ARHGDIB,ARPC1B,ASPM,ASTN1,ATOH1,AURKA,BAG4,BDKRB1,C1QBP,C3,CAST,CBLB,CCND1,CD44,CD74,CDH11,CDH13,CDK1,CKLF,CLCA2,CLDN7,COL18A1,COL4A2,COL7A1,CSF2,CSPG4,CTNNB1,CTSB,CX3CL1,CXADR,CXCL1,CXCL14,CXCL17,CXCL2,CXCL3,CYP2J2,DAB2,DDR1,DDX3X,DDX58,DEFB1,DKK1,DNAJA3,DSG3,DST,EFNB2,ETV4,EVL,FAP,FAS,FBLN5,FLT4,GALNT2,GJ…
adhesion of immune cells	0.000847	Increased	2.893	ADAM9,APOE,APP,BDKRB1,CBLB,CCND1,CD44,CSF2,CX3CL1,CXCL2,CXCL3,DNAJC1,FAS,FCGR1A,ICAM1,IL1B,IL6,IL8,ITGA4,ITGA5,ITGB1,JAM3,MSN,MYC,MYD88,NEDD9,OSM,PAFAH1B1,PIP5K1C,PLAU,PROCR,PTGER4,REL,SIRPA,STAP2,STX4,THBD,THY1,TLN1,TNF,TNIP1,VAV3
cell spreading	5.16e-05	Increased	2.857	CAST,CD44,CDH11,DAB2,IL8,ITGA2,ITGA5,ITGAV,ITGB1,LGALS8,LPAR1,LPXN,MET,MMP9,PLAU,PODXL,RALBP1,RAP1B,RRBP1,SERPINE1,SIRPA,SORBS3,SPHK1,SYNM,TESK1,TGFB1I1,TGFBI,THBS2,TLN1,TNC,TNF,VAV3,VCL,VHL,VIM,ZYX
transmigration of cells	4.98e-06	Increased	2.635	APOE,CCND1,CD44,CSF2,CX3CL1,CXCL2,CXCL3,ICAM1,IL1B,IL6,IL8,ITGA4,ITGAV,ITGB1,JAM3,MMP14,MMP9,PAFAH1B1,SERPINE1,SIRPA,THY1,TIMP2,TNC,TNF
binding of cells	0.00193	Increased	2.438	ABL1,APOE,APP,C1QBP,CBLB,CD44,CKAP4,COL18A1,CTNNB1,CX3CL1,CXADR,CXCL2,CXCL3,CYTH1,DDX3X,DLL1,DNAJC1,FAS,FCGR1A,GSN,HAS3,HS3ST1,HSPA5,ICAM1,IGF2R,IL1B,IL6,IL8,INHBA,ITGA2,ITGA4,ITGA5,ITGAV,ITGB1,ITGB5,JAM3,KRT1,MMP2,MRC2,MSN,OSM,PGF,PLAU,PPP2CA,SCARA3,SERBP1,SERPINB5,SERPINE1,SORL1,SPA17,STMN1,TGFA,THBS2,THY1,TLN1,TNC,TNF,TNFRSF12A,VCL,WWOX
MAPKKK cascade	0.0018	Increased	2.387	ADRB2,ATP6AP2,C1QTNF1,CTNNB1,DUSP4,FGFR3,FLT4,IL6,ITGAV,ITGB1,KSR2,LPAR1,MAP2K2,MAP2K3,MAP3K3,MYC,NENF,NGFR,OSM,PSAP,SORBS3,TAOK3,TGFA,TIMP2,WWC1
expression of RNA	0.00188	Increased	2.298	AATF,ABL1,ACO1,ACVR1,ADRB2,AEBP1,AGRN,APBB1,APP,ASPM,ATF5,ATF7,ATOH1,ATP2C1,ATXN1,BASP1,BEX1,BIRC5,BLM,BRCA2,C14orf166,CAMK2G,CAPN3,CBX2,CBX3,CBX5,CCNA2,CCND1,CCPG1,CD44,CEBPZ,CENPF,CENPK,CIAO1,CNBP,CNOT7,COL4A2,COPZ1,CREG1,CSF2,CTCFL,CTNNB1,DAB2,DBP,DDX20,DDX5,DDX58,DEDD,DIAPH2,DKK1,DLL1,DNAJB5,DNAJB6,DNAJC1,EAPP,ECD,EDF1,EIF3C/EIF3CL,EIF3G,EIF5,ERN1,ETS2,ETV4,FARSB,FAS,FGFR3,FLI1,FOXE1,FOXN3,FZ…
autophagy	0.000141	Increased	2.26	APP,ARF6,ATG9A,CAST,CDKN2D,COX5A,ERN1,FAS,GNAI3,GSK3B,HMGB1,HSPA5,ICMT,IKBKB,IL1B,IL24,IL6,MAP2K2,MYC,PIK3C3,PINK1,PLA2G4A,RAB1A,SPHK1,SQSTM1,STAT1,THBS2,TNF,TNFRSF10B,TNFSF10,TSC2,ULK1,ULK2,USP19,VMP1
regression of embryonic tissue	0.0021	Increased	2.2	ACVR1,CTNNB1,MMP2,SMAD5,VHL
initiation of cell death	0.00204	Increased	2	APOE,C16orf5,DDX20,DEDD,EIF5A,ERN1,FAS,GSK3B,GSN,INHBA,MX1,NGFR,NLRP1,NSMAF,PDCD5,PPP2CA,PRKRA,RIPK1,SERINC3,SHISA5,SIVA1,SMAD3,SMNDC1,STAT1,STK24,TNF,TNFRSF10B,TNFSF10,TRAIP,UTP11L,WWOX
alignment of chromosomes	1.6e-06	Decreased	-2.608	AURKA,BIRC5,CCNA2,DLGAP5,KIF14,MIS12,NCAPD3,NCAPG,SGOL1,SMC4

## Sheet: Table S4
	Table S4 Comparison of the gene expression for the constitutive molecules acting as a skin barrier between FDKs derived from donors with atopic dermatitis (AD) and from non-atopic (Non-AD) controls
For comparative studies of gene expression between AD-FDKs and Non-AD-FDKs, a permutation test was performed (number of permutations: 500).
Fold change is used to compare the expression of genes between AD-FDKs and Non-AD-FDKs; if the fold change is positive or negative, the gene expression was higher or lower in AD-FDKs than in Non-AD-FDKs, respectively.
Probe ID	p value	regulation	Fold change	Log2 Fold change	Symbol	Entrez gene ID	GeneName
22570	0.818	up	1.03951	0.0558977	KRT1	3848	keratin 1 (epidermolytic hyperkeratosis) (KRT1), mRNA
26582	0.036	down	-1.38011	-0.464785	KRT5	3852	keratin 5 (epidermolysis bullosa simplex, Dowling-Meara/Kobner/Weber-Cockayne types) (KRT5), mRNA
10683	0.7	up	1.10857	0.148702	KRT6A	3853	keratin 6A (KRT6A), mRNA
14581	0.2	down	-1.26567	-0.339903	KRT6B	3854	keratin 6B (KRT6B), mRNA
21332	0.202	down	-1.31162	-0.391346	KRT9	3857	keratin 9 (epidermolytic palmoplantar keratoderma) (KRT9), mRNA
28780	0.192	down	-1.29257	-0.370245	KRT10	3858	keratin 10 (epidermolytic hyperkeratosis; keratosis palmaris et plantaris) (KRT10), mRNA
20982	0.402	down	-1.21275	-0.278282	KRT14	3861	keratin 14 (epidermolysis bullosa simplex, Dowling-Meara, Koebner) (KRT14), mRNA
11084	0.97	down	-1.01533	-0.0219417	KRT15	3866	keratin 15 (KRT15), mRNA
24813	0.22	up	1.25767	0.330752	KRT16	3868	keratin 16 (focal non-epidermolytic palmoplantar keratoderma) (KRT16), mRNA
24976	0.256	up	1.15704	0.210434	KRT18	3875	keratin 18 (KRT18), transcript variant 1, mRNA
24194	0.892	down	-1.02648	-0.0377107	DSP	1832	desmoplakin (DSP), transcript variant 2, mRNA
12487	0.402	down	-1.23946	-0.309712	DST	667	dystonin (DST), transcript variant 1eA, mRNA
17365	0.944	up	1.01064	0.0152701	DSG3	1830	desmoglein 3 (pemphigus vulgaris antigen) (DSG3), mRNA
27542	0.782	up	1.10068	0.138396	ITGA3	3675	integrin, alpha 3 (antigen CD49C, alpha 3 subunit of VLA-3 receptor) (ITGA3), transcript variant a, mRNA
24126	0.3	up	1.35262	0.435761	ITGA5	3678	integrin, alpha 5 (fibronectin receptor, alpha polypeptide) (ITGA5), mRNA
25716	0.308	down	-1.13599	-0.183952	ITGA6	3655	integrin, alpha 6 (ITGA6), mRNA
29037	0.406	up	1.24436	0.315409	ITGAV	3685	integrin, alpha V (vitronectin receptor, alpha polypeptide, antigen CD51) (ITGAV), mRNA
10101	0.622	up	1.11002	0.150586	ITGB1	3688	integrin, beta 1 (fibronectin receptor, beta polypeptide, antigen CD29 includes MDF2, MSK12) (ITGB1), transcript variant 1A, mRNA
27194	0.822	up	1.08132	0.112796	ITGB4	3691	integrin, beta 4 (ITGB4), transcript variant 2, mRNA
22709	0.554	down	-1.15565	-0.2087	LAMA3	3909	laminin, alpha 3 (LAMA3), transcript variant 2, mRNA
16994	0.012	up	1.83664	0.877066	LAMB3	3914	laminin, beta 3 (LAMB3), transcript variant 1, mRNA
15632	0.296	up	1.31886	0.399296	LAMC2	3918	laminin, gamma 2 (LAMC2), transcript variant 1, mRNA
17223	0.524	down	-1.29248	-0.370142	FN1	2335	fibronectin 1 (FN1), transcript variant 3, mRNA
23563	0.79	up	1.03809	0.0539312	SPRR1B	6699	small proline-rich protein 1B (cornifin) (SPRR1B), mRNA
29057	0.602	up	1.32593	0.407006	S100A8	6279	S100 calcium binding protein A8 (calgranulin A) (S100A8), mRNA
24245	0.684	up	1.11608	0.158446	S100A9	6280	S100 calcium binding protein A9 (calgranulin B) (S100A9), mRNA
25957	0.062	up	1.22187	0.289095	S100A11	6282	S100 calcium binding protein A11 (calgizzarin) (S100A11), mRNA
11892	0.016	up	1.75351	0.810245	CD81	975	CD81 molecule (CD81), mRNA

## Sheet: Table S5
	Table S5 Differentially expressed genes between AD-FDKs and Non-AD-FDKs by comparison analysis with p < 0.05
For comparative studies of gene expression between AD-FDKs and Non-AD-FDKs, a permutation test was performed (number of permutations: 500) and 827 probes with p < 0.05 were extracted. In this table, 231 probes having differential expression (≥1.5-fold upregulated or downregulated) were listed.
Fold change is used to compare the expression of genes between AD-FDKs and Non-AD-FDKs; if the fold change is positive or negative, the gene expression was higher or lower in AD-FDKs than in Non-AD-FDKs, respectively.
Probe ID	p value	regulation	Fold change	Log2 Fold change	Symbol	Entrez gene ID	GeneName
28842	0.036	down	-3.37	-1.75	DKK1	22943	dickkopf 1 homolog (Xenopus laevis)
20335	0.008	up	2.54	1.34	TREM2	54209	triggering receptor expressed on myeloid cells 2
16160	0.02	down	-2.43	-1.28	RRM2	6241	ribonucleotide reductase M2
11954	0.004	down	-2.26	-1.17	CDKN3	1033	cyclin-dependent kinase inhibitor 3
24545	0.046	up	2.19	1.13	IL32	9235	interleukin 32
28410	0.042	down	-2.13	-1.09	CDK1	983	cyclin-dependent kinase 1
16987	0.002	up	2.08	1.06	CYP2S1	29785	cytochrome P450, family 2, subfamily S, polypeptide 1
23414	0.002	down	-2.06	-1.04	GMFB	2764	glia maturation factor, beta
12197	0.012	down	-2.02	-1.02	NCAPG	64151	non-SMC condensin I complex, subunit G
20468	0.032	up	2.02	1.01	PRRC2A	7916	proline-rich coiled-coil 2A
22753	0.05	up	2	1	NLRP2	55655	NLR family, pyrin domain containing 2
17577	0.01	down	-1.97	-0.98	H2AFZ	3015	H2A histone family, member Z
24506	0.006	down	-1.96	-0.97			HSPC135 protein (HSPC135)
21662	0.002	up	1.93	0.95	GAPDH	2597	glyceraldehyde-3-phosphate dehydrogenase
20618	0.018	up	1.93	0.95	SAMD1	90378	sterile alpha motif domain containing 1
24884	0.026	down	-1.9	-0.93	PBK	55872	PDZ binding kinase
22501	0.002	down	-1.89	-0.92	LACTB2	51110	lactamase, beta 2
26830	0.002	down	-1.85	-0.88	CNOT7	29883	CCR4-NOT transcription complex, subunit 7
22050	0.018	up	1.84	0.88	TAPBP	6892	TAP binding protein (tapasin)
20559	0.024	up	1.84	0.88	C11orf24	53838	chromosome 11 open reading frame 24
17819	0.024	down	-1.84	-0.88	C12orf23	90488	chromosome 12 open reading frame 23
16994	0.012	up	1.84	0.88	LAMB3	3914	laminin, beta 3
18834	0.032	down	-1.82	-0.86	KIAA1524	57650	KIAA1524
24325	0.008	down	-1.81	-0.86	PEG10	23089	paternally expressed 10
27511	0.004	down	-1.81	-0.85	TBCA	6902	tubulin folding cofactor A
16889	0.042	down	-1.8	-0.85	ESCO2	157570	establishment of cohesion 1 homolog 2 (S. cerevisiae)
18795	0.014	down	-1.8	-0.85	BCL11B	64919	B-cell CLL/lymphoma 11B (zinc finger protein)
11172	0.008	down	-1.8	-0.84	C11orf82	220042	chromosome 11 open reading frame 82
23492	0.008	up	1.8	0.84	VGLL1	51442	vestigial like 1 (Drosophila)
23959	0.002	down	-1.79	-0.84	C11orf58	10944	chromosome 11 open reading frame 58
14291	0.02	up	1.79	0.84	TAOK2	9344	TAO kinase 2
23410	0.036	down	-1.78	-0.83	PRAME	23532	preferentially expressed antigen in melanoma
20406	0.008	up	1.77	0.83	SPTAN1	6709	spectrin, alpha, non-erythrocytic 1
17054	0.024	up	1.77	0.82	NDFIP1	80762	Nedd4 family interacting protein 1
26013	0.026	up	1.77	0.82	PLAT	5327	plasminogen activator, tissue
14656	0.002	up	1.76	0.82	STC2	8614	stanniocalcin 2
20741	0.006	up	1.75	0.81	TPCN1	53373	two pore segment channel 1
11892	0.016	up	1.75	0.81	CD81	975	CD81 molecule
12692	0.014	down	-1.75	-0.81	HSPA2	3306	heat shock 70kDa protein 2
28692	0.002	up	1.75	0.81	GPT2	84706	glutamic pyruvate transaminase (alanine aminotransferase) 2
25912	0.036	down	-1.75	-0.81	DLGAP5	9787	discs, large (Drosophila) homolog-associated protein 5
19422	0.016	up	1.74	0.8	TMC4	147798	transmembrane channel-like 4
22351	0.046	up	1.74	0.8	PLXNB2	23654	plexin B2
18825	0.022	down	-1.74	-0.8	MBNL2	10150	muscleblind-like splicing regulator 2
24593	0.012	down	-1.74	-0.8	C8orf59	401466	chromosome 8 open reading frame 59
23960	0.014	down	-1.73	-0.79	SNX4	8723	sorting nexin 4
12463	0.026	up	1.73	0.79	CDCP1	64866	CUB domain containing protein 1
13271	0.004	down	-1.73	-0.79	CDCA7	83879	cell division cycle associated 7
11186	0.014	down	-1.73	-0.79	RMI2	116028	RMI2, RecQ mediated genome instability 2, homolog (S. cerevisiae)
11843	0.002	down	-1.72	-0.78	GTF2A2	2958	general transcription factor IIA, 2, 12kDa
16340	0.002	down	-1.72	-0.78	HELLS	3070	helicase, lymphoid-specific
14072	0.004	down	-1.72	-0.78	SNAP23	8773	synaptosomal-associated protein, 23kDa
24326	0.006	down	-1.71	-0.78	BZW1	9689	basic leucine zipper and W2 domains 1
11572	0.012	down	-1.71	-0.78	ASPM	259266	asp (abnormal spindle) homolog, microcephaly associated (Drosophila)
24328	0.004	down	-1.71	-0.78	AGFG1	3267	ArfGAP with FG repeats 1
25394	0.012	down	-1.71	-0.77			LOC347872 (LOC347872)
22109	0.046	up	1.71	0.77	THY1	7070	Thy-1 cell surface antigen
22513	0.002	down	-1.7	-0.77	CTNNAL1	8727	catenin (cadherin-associated protein), alpha-like 1
23656	0.008	down	-1.69	-0.76	MID1	4281	midline 1 (Opitz/BBB syndrome)
23093	0.044	up	1.68	0.75	GBGT1	26301	globoside alpha-1,3-N-acetylgalactosaminyltransferase 1
16730	0.012	up	1.68	0.75	CTSA	5476	cathepsin A
27489	0.002	down	-1.68	-0.75	RPL15	6138	ribosomal protein L15
23719	0.02	down	-1.68	-0.75	DLX3	1747	distal-less homeobox 3
15787	0.006	down	-1.68	-0.75	LSM5	23658	LSM5 homolog, U6 small nuclear RNA associated (S. cerevisiae)
11380	0.042	up	1.68	0.75	FOXP4	116113	forkhead box P4
27487	0.002	down	-1.68	-0.74	FEN1	2237	flap structure-specific endonuclease 1
20132	0.008	up	1.68	0.74	NYNRIN	57523	NYN domain and retroviral integrase containing
24214	0.016	down	-1.68	-0.74	TCEA1	6917	transcription elongation factor A (SII), 1
27495	0.006	down	-1.68	-0.74	SEC61G	23480	Sec61 gamma subunit
27855	0.044	up	1.67	0.74	DMPK	1760	dystrophia myotonica-protein kinase
15642	0.002	down	-1.67	-0.74	HNRNPK	3190	heterogeneous nuclear ribonucleoprotein K
28686	0.004	up	1.67	0.74	STBD1	8987	starch binding domain 1
18307	0.008	down	-1.66	-0.73	FOPNL	123811	FGFR1OP N-terminal like
10462	0.012	down	-1.66	-0.73	DAGLA	747	diacylglycerol lipase, alpha
27334	0.01	up	1.66	0.73	BSG	682	basigin (Ok blood group)
15437	0.014	up	1.66	0.73	FXYD5	53827	FXYD domain containing ion transport regulator 5
25027	0.05	down	-1.66	-0.73	SMC4	10051	structural maintenance of chromosomes 4
18985	0.03	up	1.66	0.73	SLC1A4	6509	solute carrier family 1 (glutamate/neutral amino acid transporter), member 4
20235	0.024	down	-1.66	-0.73	CENPF	1063	centromere protein F, 350/400kDa (mitosin)
13288	0.022	down	-1.66	-0.73	HSPA8	3312	heat shock 70kDa protein 8
11801	0.044	down	-1.65	-0.73	TOP2A	7153	topoisomerase (DNA) II alpha 170kDa
26638	0.032	down	-1.65	-0.72	PRMT6	55170	protein arginine methyltransferase 6
22106	0.004	up	1.65	0.72	TAGLN2	8407	transgelin 2
10658	0.022	up	1.65	0.72	MICAL2	9645	microtubule associated monoxygenase, calponin and LIM domain containing 2
13839	0.022	down	-1.64	-0.72	SPATA7	55812	spermatogenesis associated 7
27254	0.002	down	-1.64	-0.72	ILF2	3608	interleukin enhancer binding factor 2, 45kDa
10394	0.008	down	-1.64	-0.71	HSPB11	51668	heat shock protein family B (small), member 11
12268	0.02	up	1.64	0.71	XKR6	286046	XK, Kell blood group complex subunit-related family, member 6
16167	0.004	down	-1.64	-0.71	CBLL1	79872	Cbl proto-oncogene, E3 ubiquitin protein ligase-like 1
24873	0.002	down	-1.64	-0.71	MTPAP	55149	mitochondrial poly(A) polymerase
23439	0.012	down	-1.64	-0.71	MLF1IP	79682	MLF1 interacting protein
25999	0.014	up	1.63	0.71	ST3GAL3	6487	ST3 beta-galactoside alpha-2,3-sialyltransferase 3
23293	0.026	down	-1.63	-0.71	RGS10	6001	regulator of G-protein signaling 10
23863	0.002	down	-1.63	-0.7			similar to Translationally controlled tumor protein (TCTP) (p23) (Histamine-releasing factor) (HRF) (LOC203202)
15651	0.004	down	-1.63	-0.7	C9orf78	51759	chromosome 9 open reading frame 78
13169	0.004	down	-1.63	-0.7	PRMT3	10196	protein arginine methyltransferase 3
19179	0.006	down	-1.63	-0.7	GEMIN2	8487	gem (nuclear organelle) associated protein 2
10355	0.03	up	1.63	0.7	PTDSS1	9791	phosphatidylserine synthase 1
28144	0.038	down	-1.62	-0.7	CCNB1	891	cyclin B1
15650	0.004	down	-1.62	-0.69	UBA3	9039	ubiquitin-like modifier activating enzyme 3
11330	0.016	down	-1.62	-0.69	PCGF6	84108	polycomb group ring finger 6
23571	0.01	up	1.62	0.69	ICAM3	3385	intercellular adhesion molecule 3
23674	0.024	down	-1.62	-0.69	UBQLN1	29979	ubiquilin 1
23110	0.016	down	-1.62	-0.69	ECI2	10455	enoyl-CoA delta isomerase 2
16257	0.018	up	1.61	0.69	PKD1	5310	polycystic kidney disease 1 (autosomal dominant)
24988	0.008	down	-1.61	-0.69	IL18R1	8809	interleukin 18 receptor 1
20773	0.006	up	1.61	0.69	UQCRC1	7384	ubiquinol-cytochrome c reductase core protein I
10694	0.01	down	-1.61	-0.69	CTSL2	1515	cathepsin L2
27435	0.032	down	-1.61	-0.69	RPS27L	51065	ribosomal protein S27-like
26962	0.004	up	1.61	0.69	GPR108	56927	G protein-coupled receptor 108
15182	0.008	up	1.61	0.69	PRAF2	11230	PRA1 domain family, member 2
28292	0.012	down	-1.61	-0.69	MAK16	84549	MAK16 homolog (S. cerevisiae)
22895	0.012	up	1.61	0.68	VAMP2	6844	vesicle-associated membrane protein 2 (synaptobrevin 2)
14563	0.01	down	-1.6	-0.68	TANC1	85461	tetratricopeptide repeat, ankyrin repeat and coiled-coil containing 1
16230	0.01	up	1.6	0.68	BFAR	51283	bifunctional apoptosis regulator
23280	0.008	down	-1.6	-0.68	RAB2B	84932	RAB2B, member RAS oncogene family
21110	0.016	down	-1.6	-0.68	CIT	11113	citron (rho-interacting, serine/threonine kinase 21)
14199	0.018	down	-1.6	-0.68	FAM162A	26355	family with sequence similarity 162, member A
28938	0.018	up	1.6	0.68	CTNNA2	1496	catenin (cadherin-associated protein), alpha 2
26643	0.01	down	-1.6	-0.68	ERBB2IP	55914	erbb2 interacting protein
14874	0.024	down	-1.6	-0.67	ZWINT	11130	ZW10 interactor
13214	0.006	down	-1.59	-0.67	ATP5F1	515	ATP synthase, H+ transporting, mitochondrial Fo complex, subunit B1
15221	0.006	down	-1.59	-0.67	SSFA2	6744	sperm specific antigen 2
10698	0.042	up	1.59	0.67	PSENEN	55851	presenilin enhancer 2 homolog (C. elegans)
11063	0.014	down	-1.59	-0.67	CRNKL1	51340	crooked neck pre-mRNA splicing factor-like 1 (Drosophila)
12304	0.014	down	-1.59	-0.67	HRSP12	10247	heat-responsive protein 12
23731	0.024	up	1.59	0.67	VGF	7425	VGF nerve growth factor inducible
21050	0.004	down	-1.59	-0.67	USP16	10600	ubiquitin specific peptidase 16
22553	0.008	down	-1.59	-0.67	LYPLA1	10434	lysophospholipase I
15675	0.022	down	-1.59	-0.66	MATR3	9782	matrin 3
15715	0.002	down	-1.58	-0.66	HNRNPA3	220988	heterogeneous nuclear ribonucleoprotein A3
15815	0.002	down	-1.58	-0.66	SS18L2	51188	synovial sarcoma translocation gene on chromosome 18-like 2
29352	0.004	up	1.58	0.66	NIPAL4	348938	NIPA-like domain containing 4
27879	0.042	down	-1.58	-0.66	TCTEX1D2	255758	Tctex1 domain containing 2
23401	0.008	down	-1.58	-0.66	STAM	8027	signal transducing adaptor molecule (SH3 domain and ITAM motif) 1
17052	0.036	up	1.58	0.66	NDST1	3340	N-deacetylase/N-sulfotransferase (heparan glucosaminyl) 1
13577	0.002	down	-1.58	-0.66	EIF4G2	1982	eukaryotic translation initiation factor 4 gamma, 2
11976	0.05	up	1.58	0.66	GPR56	9289	G protein-coupled receptor 56
24080	0.004	down	-1.58	-0.66	NDUFV2	4729	NADH dehydrogenase (ubiquinone) flavoprotein 2, 24kDa
21801	0.006	up	1.58	0.66	GSTP1	2950	glutathione S-transferase pi 1
28166	0.006	down	-1.57	-0.66	GNG10	2790	guanine nucleotide binding protein (G protein), gamma 10
24454	0.002	down	-1.57	-0.66	NUP107	57122	nucleoporin 107kDa
19510	0.042	up	1.57	0.65	DDOST	1650	dolichyl-diphosphooligosaccharide--protein glycosyltransferase
23474	0.008	down	-1.57	-0.65	G2E3	55632	G2/M-phase specific E3 ubiquitin protein ligase
24984	0.01	down	-1.57	-0.65	GNAI3	2773	guanine nucleotide binding protein (G protein), alpha inhibiting activity polypeptide 3
22775	0.048	up	1.57	0.65	CDKL5	6792	cyclin-dependent kinase-like 5
20923	0.018	up	1.57	0.65			hypothetical protein FLJ20254 (FLJ20254)
14628	0.008	down	-1.57	-0.65	NUDT5	11164	nudix (nucleoside diphosphate linked moiety X)-type motif 5
19454	0.012	up	1.57	0.65	SLC38A7	55238	solute carrier family 38, member 7
15395	0.002	down	-1.57	-0.65	CNOT8	9337	CCR4-NOT transcription complex, subunit 8
22224	0.042	down	-1.57	-0.65	SRSF10	10772	serine/arginine-rich splicing factor 10
13412	0.004	down	-1.57	-0.65	EIF5	1983	eukaryotic translation initiation factor 5
25025	0.004	down	-1.57	-0.65	NOL11	25926	nucleolar protein 11
24357	0.012	down	-1.57	-0.65	PSMC6	5706	proteasome (prosome, macropain) 26S subunit, ATPase, 6
19074	0.034	down	-1.57	-0.65	LCMT2	9836	leucine carboxyl methyltransferase 2
14368	0.01	down	-1.56	-0.65	OSBPL8	114882	oxysterol binding protein-like 8
17669	0.014	up	1.56	0.65	BCL9L	283149	B-cell CLL/lymphoma 9-like
13085	0.044	up	1.56	0.64	ZYX	7791	zyxin
10426	0.014	up	1.56	0.64	EDN1	1906	endothelin 1
10752	0.006	down	-1.56	-0.64	MTPN	136319	myotrophin
26404	0.018	down	-1.56	-0.64	RPS27A	6233	ribosomal protein S27a
28168	0.032	down	-1.56	-0.64	SERPINB1	1992	serpin peptidase inhibitor, clade B (ovalbumin), member 1
17377	0.034	down	-1.56	-0.64	SAR1A	56681	SAR1 homolog A (S. cerevisiae)
12735	0.01	up	1.56	0.64	ERP29	10961	endoplasmic reticulum protein 29
27126	0.014	down	-1.56	-0.64	RPL4	6124	ribosomal protein L4
17792	0.002	down	-1.55	-0.64	ATG3	64422	autophagy related 3
21819	0.024	down	-1.55	-0.64	MSH3	4437	mutS homolog 3 (E. coli)
24262	0.024	down	-1.55	-0.63	RPL11	6135	ribosomal protein L11
28720	0.042	down	-1.55	-0.63	MRPS18C	51023	mitochondrial ribosomal protein S18C
22174	0.05	up	1.55	0.63	RAB4B	53916	RAB4B, member RAS oncogene family
24510	0.004	down	-1.55	-0.63	CLEC4D	338339	C-type lectin domain family 4, member D
28968	0.028	down	-1.55	-0.63	MSH2	4436	mutS homolog 2, colon cancer, nonpolyposis type 1 (E. coli)
23494	0.012	down	-1.54	-0.63	VBP1	7411	von Hippel-Lindau binding protein 1
27840	0.028	up	1.54	0.63	USP36	57602	ubiquitin specific peptidase 36
21097	0.022	down	-1.54	-0.62	PRKD3	23683	protein kinase D3
16995	0.014	up	1.54	0.62	APOA1BP	128240	apolipoprotein A-I binding protein
11920	0.014	up	1.54	0.62	HDAC6	10013	histone deacetylase 6
27464	0.004	up	1.54	0.62	CRABP1	1381	cellular retinoic acid binding protein 1
28070	0.002	down	-1.54	-0.62	AP5M1	55745	adaptor-related protein complex 5, mu 1 subunit
17208	0.008	down	-1.54	-0.62	RAD51	5888	RAD51 homolog (S. cerevisiae)
15206	0.008	down	-1.54	-0.62	C2orf51	200523	chromosome 2 open reading frame 51
23317	0.002	down	-1.54	-0.62	ARPP19	10776	cAMP-regulated phosphoprotein, 19kDa
22611	0.006	down	-1.54	-0.62	SLC25A5	292	solute carrier family 25 (mitochondrial carrier; adenine nucleotide translocator), member 5
27519	0.02	down	-1.54	-0.62	TCEB1	6921	transcription elongation factor B (SIII), polypeptide 1 (15kDa, elongin C)
14389	0.042	down	-1.54	-0.62	PTGES3	10728	prostaglandin E synthase 3 (cytosolic)
21900	0.026	down	-1.54	-0.62	TRIP13	9319	thyroid hormone receptor interactor 13
13090	0.002	down	-1.54	-0.62	CCT6A	908	chaperonin containing TCP1, subunit 6A (zeta 1)
24144	0.02	down	-1.53	-0.62	BIRC6	57448	baculoviral IAP repeat containing 6
17049	0.012	up	1.53	0.62	RNF167	26001	ring finger protein 167
23348	0.018	down	-1.53	-0.62	TMEFF1	8577	transmembrane protein with EGF-like and two follistatin-like domains 1
11204	0.018	down	-1.53	-0.62	MAT2B	27430	methionine adenosyltransferase II, beta
12478	0.026	down	-1.53	-0.61	MITD1	129531	MIT, microtubule interacting and transport, domain containing 1
10403	0.01	down	-1.53	-0.61	SNX18	112574	sorting nexin 18
27910	0.002	up	1.53	0.61	TMEM150A	129303	transmembrane protein 150A
24737	0.04	up	1.53	0.61	QPRT	23475	quinolinate phosphoribosyltransferase
20686	0.026	up	1.53	0.61	WASF2	10163	WAS protein family, member 2
23114	0.034	up	1.53	0.61	ZSCAN18	65982	zinc finger and SCAN domain containing 18
10718	0.046	up	1.52	0.61			synaptopodin (KIAA1029)
22916	0.002	down	-1.52	-0.61	SRSF3	6428	serine/arginine-rich splicing factor 3
16635	0.006	up	1.52	0.61	RRAS	6237	related RAS viral (r-ras) oncogene homolog
24893	0.04	down	-1.52	-0.6	SDHD	6392	succinate dehydrogenase complex, subunit D, integral membrane protein
13568	0.004	down	-1.52	-0.6	RGS20	8601	regulator of G-protein signaling 20
16437	0.03	down	-1.52	-0.6	LRP8	7804	low density lipoprotein receptor-related protein 8, apolipoprotein e receptor
13581	0.042	down	-1.52	-0.6	DIS3	22894	DIS3 mitotic control homolog (S. cerevisiae)
26024	0.002	down	-1.52	-0.6	PSMD10	5716	proteasome (prosome, macropain) 26S subunit, non-ATPase, 10
28621	0.004	up	1.52	0.6			DKFZP434C128 protein (DKFZP434C128)
15860	0.01	down	-1.52	-0.6	SCOC	60592	short coiled-coil protein
18312	0.018	down	-1.52	-0.6	FGFR1OP2	26127	FGFR1 oncogene partner 2
23163	0.008	down	-1.52	-0.6	LLPH	84298	LLP homolog, long-term synaptic facilitation (Aplysia)
16616	0.01	up	1.51	0.6	TMBIM1	64114	transmembrane BAX inhibitor motif containing 1
28986	0.018	up	1.51	0.6	LAPTM4A	9741	lysosomal protein transmembrane 4 alpha
25059	0.002	down	-1.51	-0.6			sorting nexin 27 (SNX27)
16084	0.006	down	-1.51	-0.6	YTHDF2	51441	YTH domain family, member 2
28074	0.03	down	-1.51	-0.6	GMNN	51053	geminin, DNA replication inhibitor
22509	0.02	down	-1.51	-0.6	ANKMY2	57037	ankyrin repeat and MYND domain containing 2
20356	0.032	down	-1.51	-0.59	ETNK1	55500	ethanolamine kinase 1
22379	0.016	up	1.51	0.59	EEF2	1938	eukaryotic translation elongation factor 2
27369	0.004	down	-1.51	-0.59	SEPT7	989	septin 7
19051	0.014	down	-1.51	-0.59	HDGFRP3	50810	hepatoma-derived growth factor, related protein 3
11123	0.032	down	-1.51	-0.59	PAPOLA	10914	poly(A) polymerase alpha
25794	0.006	down	-1.51	-0.59	HMGB1	3146	high mobility group box 1
17071	0.004	up	1.51	0.59	PIK3IP1	113791	phosphoinositide-3-kinase interacting protein 1
13822	0.016	up	1.5	0.59	TPP1	1200	tripeptidyl peptidase I
11986	0.038	up	1.5	0.59	SGSM3	27352	small G protein signaling modulator 3
22580	0.008	down	-1.5	-0.59	CDKN1B	1027	cyclin-dependent kinase inhibitor 1B (p27, Kip1)
23397	0.024	down	-1.5	-0.59	PRIM1	5557	primase, DNA, polypeptide 1 (49kDa)
24912	0.016	up	1.5	0.59	WFS1	7466	Wolfram syndrome 1 (wolframin)
13932	0.006	down	-1.5	-0.59	PTMA	5757	prothymosin, alpha
18027	0.02	down	-1.5	-0.59	HMGN3	9324	high mobility group nucleosomal binding domain 3
27656	0.022	up	1.5	0.59			TBC1 domain family, member 2 (TBC1D2)

## Sheet: Table S6
Table S6 Pathway analysis to identify the biological functions of the genes showing differential expression between AD-FDKs and Non-AD-FDKs
This analysis showed predicted activation state of the biological processes in AD-FDKs.
Functions Annotation	p value	Predicted Activation State	Regulation z-score	Molecules
Cellular Response to Therapeutics: sensitivity of cells	0.0335	Increased	2.543	ATMIN,BAK1,FEN1,HELLS,MSH2,PRDX1,PRDX3,RAD51,TROVE2,XRCC5
Molecular Transport: concentration of glutathione	0.0126	Increased	2.416	BDKRB2,CBS,CD81,GMFB,MYC,PKM
cell death	5.17e-05	Increased	2.409	ABCB7,BAK1,BBS4,C9orf80,CDK1,CDKN1B,CHEK1,CHMP5,EIF4G2,HAUS8,HSPB11,IL32,LATS2,MYC,NAA35,PCBP2,PKM,PRAF2,PRAME,PTMA,RBM17,SEC61G,SGK1,TBK1,TCP1,TOP2A,TXN,UBQLN1
apoptosis	0.0078	Increased	2.048	BAK1,BBS4,CDK1,CDKN1B,CHEK1,CHMP5,EIF4G2,IL32,LATS2,MYC,PCBP2,PRAF2,PTMA,SEC61G,SGK1,TBK1,TCP1,TXN
proliferation of cells	0.00576	Decreased	-3.071	ABCB7,ACSL4,ADCY3,AGTRAP,AMBRA1,APC,APPL2,ARID4B,ARL3,ATF5,ATMIN,ATP5F1,ATPIF1,BAK1,BCL11B,BCLAF1,BDKRB2,BIRC6,BLOC1S2,BMP2,BSG,BYSL,C9orf78,CACYBP,CBS,CCT3,CCT5,CD63,CD81,CDC27,CDCA7,CDCP1,CDH1,CDK1,CDKN1B,CDKN3,CENPF,CES2,CHEK1,CNOT7,CNOT8,COX17,CSNK1D,CTF1,CTSL2,CUL2,DKK1,DLGAP5,DNAJC2,EDN1,EID2,EIF3A,EMD,EML4,EMP3,ERBB2IP,EXOSC9,FANCL,FDFT1,FEN1,FOXJ1,FXN,FZD5,GMNN,GNB2L1,GNE,GPC1,GPR56,GSTP1…
